# Supplementary material for: Transcriptomic landscape around wound bed defines regenerative versus non-regenerative outcomes in mouse digit amputation
Source: PLoS Comput Biol. 2025 Apr 9;21(4):e1012997. doi: 10.1371/journal.pcbi.1012997 (PMC12011309; doi:10.1371/journal.pcbi.1012997)
Supplement: S1 Table — Each sheet corresponds to a specific post-amputation time point. (XLSX) [file pcbi.1012997.s001.xlsx]

## Sheet: 3h
GO.ID	Term	Ontology	set.size	set.mean	set.sd	z.score	p.value	p.adj
GO:0030198	extracellular matrix organization	BP	304	0.0625	0.242461	7.20934	5.62217e-13	1.17498e-09
GO:0043062	extracellular structure organization	BP	305	0.0622951	0.242088	7.1908	6.44151e-13	1.17498e-09
GO:0045229	external encapsulating structure organization	BP	306	0.0620915	0.241717	7.17233	7.3741e-13	1.17498e-09
GO:0001503	ossification	BP	389	0.0565553	0.231288	7.16874	7.5695e-13	1.17498e-09
GO:0006825	copper ion transport	BP	15	0.2	0.414039	6.10722	1.01379e-09	1.25892e-06
GO:0042303	molting cycle	BP	132	0.0757576	0.265618	6.026	1.68072e-09	1.4908e-06
GO:0042633	hair cycle	BP	132	0.0757576	0.265618	6.026	1.68072e-09	1.4908e-06
GO:0003272	endocardial cushion formation	BP	28	0.142857	0.356348	5.78101	7.4255e-09	5.76312e-06
GO:0030199	collagen fibril organization	BP	59	0.101695	0.304841	5.71325	1.10838e-08	7.64659e-06
GO:0051580	regulation of neurotransmitter uptake	BP	17	0.176471	0.392953	5.67898	1.355e-08	8.41319e-06
GO:0006929	substrate-dependent cell migration	BP	30	0.133333	0.345746	5.54155	2.99801e-08	1.69224e-05
GO:1905874	regulation of postsynaptic density organization	BP	19	0.157895	0.374634	5.31714	1.05412e-07	5.45418e-05
GO:1901099	negative regulation of signal transduction in absence of ligand	BP	33	0.121212	0.331434	5.22154	1.77439e-07	7.86941e-05
GO:2001240	negative regulation of extrinsic apoptotic signaling pathway in absence of ligand	BP	33	0.121212	0.331434	5.22154	1.77439e-07	7.86941e-05
GO:0043116	negative regulation of vascular permeability	BP	20	0.15	0.366348	5.15588	2.52448e-07	0.000104497
GO:1905330	regulation of morphogenesis of an epithelium	BP	72	0.0833333	0.278325	4.98991	6.04066e-07	0.000234415
GO:0070848	response to growth factor	BP	616	0.0373377	0.189742	4.96564	6.84756e-07	0.000250097
GO:0003203	endocardial cushion morphogenesis	BP	36	0.111111	0.318728	4.93976	7.82182e-07	0.000269809
GO:2001222	regulation of neuron migration	BP	54	0.0925926	0.292582	4.89719	9.72168e-07	0.000317694
GO:0060602	branch elongation of an epithelium	BP	22	0.136364	0.35125	4.86515	1.1437e-06	0.000355062
GO:0031424	keratinization	BP	37	0.108108	0.3148	4.85299	1.21614e-06	0.000359571
GO:0001568	blood vessel development	BP	724	0.0345304	0.182713	4.74597	2.07512e-06	0.00057823
GO:0030539	male genitalia development	BP	23	0.130435	0.34435	4.73337	2.20818e-06	0.00057823
GO:0071363	cellular response to growth factor stimulus	BP	603	0.0364842	0.187647	4.73092	2.23506e-06	0.00057823
GO:0060693	regulation of branching involved in salivary gland morphogenesis	BP	11	0.181818	0.40452	4.71792	2.38263e-06	0.00059175
GO:0060560	developmental growth involved in morphogenesis	BP	275	0.0472727	0.212609	4.69594	2.65382e-06	0.000633754
GO:0022612	gland morphogenesis	BP	155	0.0580645	0.234623	4.65862	3.18339e-06	0.000732062
GO:0048730	epidermis morphogenesis	BP	40	0.1	0.303822	4.61101	4.00712e-06	0.000871722
GO:0060443	mammary gland morphogenesis	BP	59	0.0847458	0.280894	4.6077	4.0715e-06	0.000871722
GO:0007178	transmembrane receptor protein serine/threonine kinase signaling pathway	BP	353	0.0424929	0.201997	4.5626	5.05249e-06	0.0010457
GO:0010759	positive regulation of macrophage chemotaxis	BP	25	0.12	0.331662	4.49245	7.04098e-06	0.00118512
GO:0001944	vasculature development	BP	759	0.0329381	0.178592	4.48453	7.30745e-06	0.00118512
GO:0008300	isoprenoid catabolic process	BP	12	0.166667	0.389249	4.48264	7.37243e-06	0.00118512
GO:0019732	antifungal humoral response	BP	12	0.166667	0.389249	4.48264	7.37243e-06	0.00118512
GO:0043301	negative regulation of leukocyte degranulation	BP	12	0.166667	0.389249	4.48264	7.37243e-06	0.00118512
GO:0048630	skeletal muscle tissue growth	BP	12	0.166667	0.389249	4.48264	7.37243e-06	0.00118512
GO:0051610	serotonin uptake	BP	12	0.166667	0.389249	4.48264	7.37243e-06	0.00118512
GO:2001223	negative regulation of neuron migration	BP	12	0.166667	0.389249	4.48264	7.37243e-06	0.00118512
GO:0090263	positive regulation of canonical Wnt signaling pathway	BP	108	0.0648148	0.247347	4.48058	7.44399e-06	0.00118512
GO:0031589	cell-substrate adhesion	BP	360	0.0416667	0.200104	4.47429	7.66652e-06	0.00119004
GO:0055123	digestive system development	BP	135	0.0592593	0.236989	4.46362	8.0585e-06	0.00122037
GO:0031214	biomineral tissue development	BP	165	0.0545455	0.227782	4.42287	9.73976e-06	0.00143986
GO:0001942	hair follicle development	BP	110	0.0636364	0.245221	4.41701	1.00074e-05	0.00144503
GO:0030177	positive regulation of Wnt signaling pathway	BP	138	0.057971	0.23454	4.38452	1.16242e-05	0.00161713
GO:0060070	canonical Wnt signaling pathway	BP	296	0.0439189	0.205262	4.38161	1.17805e-05	0.00161713
GO:0110148	biomineralization	BP	167	0.0538922	0.226484	4.37794	1.19807e-05	0.00161713
GO:0022404	molting cycle process	BP	113	0.0619469	0.242133	4.32446	1.52905e-05	0.0019779
GO:0022405	hair cycle process	BP	113	0.0619469	0.242133	4.32446	1.52905e-05	0.0019779
GO:0014032	neural crest cell development	BP	88	0.0681818	0.253502	4.31089	1.62597e-05	0.00206034
GO:0098773	skin epidermis development	BP	114	0.0614035	0.241129	4.29433	1.75225e-05	0.00217033
GO:0071548	response to dexamethasone	BP	27	0.111111	0.320256	4.277	1.89425e-05	0.00217033
GO:0010838	positive regulation of keratinocyte proliferation	BP	13	0.153846	0.375534	4.27371	1.9225e-05	0.00217033
GO:0043589	skin morphogenesis	BP	13	0.153846	0.375534	4.27371	1.9225e-05	0.00217033
GO:0045161	neuronal ion channel clustering	BP	13	0.153846	0.375534	4.27371	1.9225e-05	0.00217033
GO:0051549	positive regulation of keratinocyte migration	BP	13	0.153846	0.375534	4.27371	1.9225e-05	0.00217033
GO:0060688	regulation of morphogenesis of a branching structure	BP	66	0.0757576	0.266638	4.25403	2.09953e-05	0.00232786
GO:0090100	positive regulation of transmembrane receptor protein serine/threonine kinase signaling pathway	BP	117	0.0598291	0.23819	4.20596	2.59977e-05	0.00283192
GO:0030111	regulation of Wnt signaling pathway	BP	310	0.0419355	0.200766	4.18719	2.82428e-05	0.00302344
GO:0048514	blood vessel morphogenesis	BP	629	0.0333863	0.179786	4.16572	3.10366e-05	0.0032662
GO:0060828	regulation of canonical Wnt signaling pathway	BP	243	0.0452675	0.208319	4.14407	3.41195e-05	0.0035308
GO:2001239	regulation of extrinsic apoptotic signaling pathway in absence of ligand	BP	47	0.0851064	0.282057	4.13227	3.59191e-05	0.0036561
GO:0045600	positive regulation of fat cell differentiation	BP	69	0.0724638	0.261154	4.11757	3.82894e-05	0.00372686
GO:0090092	regulation of transmembrane receptor protein serine/threonine kinase signaling pathway	BP	245	0.044898	0.207504	4.11195	3.92329e-05	0.00372686
GO:0043588	skin development	BP	280	0.0428571	0.202898	4.10812	3.98888e-05	0.00372686
GO:0014031	mesenchymal cell development	BP	94	0.0638298	0.24576	4.09747	4.17686e-05	0.00372686
GO:0048864	stem cell development	BP	94	0.0638298	0.24576	4.09747	4.17686e-05	0.00372686
GO:0030282	bone mineralization	BP	121	0.0578512	0.234433	4.09264	4.26485e-05	0.00372686
GO:0015816	glycine transport	BP	14	0.142857	0.363137	4.08637	4.38172e-05	0.00372686
GO:0030432	peristalsis	BP	14	0.142857	0.363137	4.08637	4.38172e-05	0.00372686
GO:0042363	fat-soluble vitamin catabolic process	BP	14	0.142857	0.363137	4.08637	4.38172e-05	0.00372686
GO:0051547	regulation of keratinocyte migration	BP	14	0.142857	0.363137	4.08637	4.38172e-05	0.00372686
GO:0060019	radial glial cell differentiation	BP	14	0.142857	0.363137	4.08637	4.38172e-05	0.00372686
GO:0099151	regulation of postsynaptic density assembly	BP	14	0.142857	0.363137	4.08637	4.38172e-05	0.00372686
GO:0060571	morphogenesis of an epithelial fold	BP	29	0.103448	0.309934	4.08264	4.45271e-05	0.00373607
GO:0007157	heterophilic cell-cell adhesion via plasma membrane cell adhesion molecules	BP	48	0.0833333	0.27931	4.07182	4.66472e-05	0.00386176
GO:0048565	digestive tract development	BP	122	0.057377	0.233521	4.06508	4.8017e-05	0.00392286
GO:0001667	ameboidal-type cell migration	BP	437	0.0366133	0.188026	4.0336	5.49282e-05	0.00442921
GO:0040017	positive regulation of locomotion	BP	604	0.0331126	0.179079	4.02158	5.78099e-05	0.00460182
GO:0010862	positive regulation of pathway-restricted SMAD protein phosphorylation	BP	49	0.0816327	0.276642	4.01305	5.99393e-05	0.00471093
GO:0014033	neural crest cell differentiation	BP	97	0.0618557	0.242145	3.99739	6.40441e-05	0.00496563
GO:0060485	mesenchyme development	BP	288	0.0416667	0.200174	3.99469	6.47796e-05	0.00496563
GO:0003197	endocardial cushion development	BP	50	0.08	0.274048	3.95588	7.62538e-05	0.0057739
GO:0030509	BMP signaling pathway	BP	156	0.0512821	0.221283	3.95263	7.72984e-05	0.00578248
GO:0010810	regulation of cell-substrate adhesion	BP	221	0.0452489	0.208321	3.94749	7.89739e-05	0.00583749
GO:0009111	vitamin catabolic process	BP	15	0.133333	0.351866	3.91701	8.96526e-05	0.0063256
GO:0038065	collagen-activated signaling pathway	BP	15	0.133333	0.351866	3.91701	8.96526e-05	0.0063256
GO:0042693	muscle cell fate commitment	BP	15	0.133333	0.351866	3.91701	8.96526e-05	0.0063256
GO:2000095	regulation of Wnt signaling pathway, planar cell polarity pathway	BP	15	0.133333	0.351866	3.91701	8.96526e-05	0.0063256
GO:0098810	neurotransmitter reuptake	BP	31	0.0967742	0.300537	3.90594	9.38582e-05	0.00641271
GO:1905523	positive regulation of macrophage migration	BP	31	0.0967742	0.300537	3.90594	9.38582e-05	0.00641271
GO:1901654	response to ketone	BP	128	0.0546875	0.228263	3.90562	9.39855e-05	0.00641271
GO:0048806	genitalia development	BP	51	0.0784314	0.271524	3.90023	9.61008e-05	0.00648576
GO:0090090	negative regulation of canonical Wnt signaling pathway	BP	129	0.0542636	0.22742	3.87998	0.000104465	0.00697441
GO:0046626	regulation of insulin receptor signaling pathway	BP	75	0.0666667	0.251124	3.867	0.000110183	0.00727792
GO:0061138	morphogenesis of a branching epithelium	BP	226	0.0442478	0.206102	3.86406	0.000111516	0.00728842
GO:0045833	negative regulation of lipid metabolic process	BP	102	0.0588235	0.236456	3.83931	0.000123382	0.00798001
GO:0001958	endochondral ossification	BP	32	0.09375	0.296145	3.82336	0.000131643	0.00811437
GO:0033273	response to vitamin	BP	32	0.09375	0.296145	3.82336	0.000131643	0.00811437
GO:0036075	replacement ossification	BP	32	0.09375	0.296145	3.82336	0.000131643	0.00811437
GO:0099068	postsynapse assembly	BP	32	0.09375	0.296145	3.82336	0.000131643	0.00811437
GO:0030178	negative regulation of Wnt signaling pathway	BP	162	0.0493827	0.217338	3.82271	0.000131994	0.00811437
GO:2000147	positive regulation of cell motility	BP	586	0.0324232	0.177273	3.81578	0.000135754	0.00826372
GO:0072132	mesenchyme morphogenesis	BP	53	0.0754717	0.266679	3.79322	0.000148705	0.00896415
GO:0016055	Wnt signaling pathway	BP	422	0.035545	0.185373	3.77421	0.000160512	0.00931422
GO:0001886	endothelial cell morphogenesis	BP	16	0.125	0.341565	3.76281	0.000168013	0.00931422
GO:0035112	genitalia morphogenesis	BP	16	0.125	0.341565	3.76281	0.000168013	0.00931422
GO:0042640	anagen	BP	16	0.125	0.341565	3.76281	0.000168013	0.00931422
GO:0051589	negative regulation of neurotransmitter transport	BP	16	0.125	0.341565	3.76281	0.000168013	0.00931422
GO:0061760	antifungal innate immune response	BP	16	0.125	0.341565	3.76281	0.000168013	0.00931422
GO:0070206	protein trimerization	BP	16	0.125	0.341565	3.76281	0.000168013	0.00931422
GO:0070593	dendrite self-avoidance	BP	16	0.125	0.341565	3.76281	0.000168013	0.00931422
GO:0071295	cellular response to vitamin	BP	16	0.125	0.341565	3.76281	0.000168013	0.00931422
GO:0198738	cell-cell signaling by wnt	BP	424	0.0353774	0.18495	3.75375	0.000174207	0.00957215
GO:0048566	embryonic digestive tract development	BP	33	0.0909091	0.291937	3.74424	0.000180938	0.00972424
GO:0060740	prostate gland epithelium morphogenesis	BP	33	0.0909091	0.291937	3.74424	0.000180938	0.00972424
GO:0048546	digestive tract morphogenesis	BP	54	0.0740741	0.264351	3.74173	0.000182757	0.00972424
GO:1990138	neuron projection extension	BP	199	0.0452261	0.208324	3.74107	0.00018324	0.00972424
GO:0001649	osteoblast differentiation	BP	200	0.045	0.207824	3.7233	0.000196638	0.0103468
GO:0071772	response to BMP	BP	167	0.0479042	0.214206	3.71905	0.000199976	0.0103471
GO:0071773	cellular response to BMP stimulus	BP	167	0.0479042	0.214206	3.71905	0.000199976	0.0103471
GO:0051384	response to glucocorticoid	BP	79	0.0632911	0.245042	3.71427	0.000203791	0.0104573
GO:0051272	positive regulation of cellular component movement	BP	602	0.0315615	0.174975	3.68708	0.000226843	0.0115448
GO:0010758	regulation of macrophage chemotaxis	BP	34	0.0882353	0.287902	3.66833	0.000244138	0.0120306
GO:0010837	regulation of keratinocyte proliferation	BP	34	0.0882353	0.287902	3.66833	0.000244138	0.0120306
GO:0031069	hair follicle morphogenesis	BP	34	0.0882353	0.287902	3.66833	0.000244138	0.0120306
GO:0060512	prostate gland morphogenesis	BP	34	0.0882353	0.287902	3.66833	0.000244138	0.0120306
GO:0030335	positive regulation of cell migration	BP	561	0.0320856	0.176385	3.66235	0.000249917	0.0122184
GO:1905114	cell surface receptor signaling pathway involved in cell-cell signaling	BP	518	0.0328185	0.178334	3.65865	0.000253547	0.012299
GO:0006826	iron ion transport	BP	56	0.0714286	0.25987	3.64248	0.000270025	0.0128639
GO:0071622	regulation of granulocyte chemotaxis	BP	56	0.0714286	0.25987	3.64248	0.000270025	0.0128639
GO:0001525	angiogenesis	BP	520	0.0326923	0.178001	3.64116	0.000271407	0.0128639
GO:0001501	skeletal system development	BP	522	0.032567	0.177671	3.62376	0.000290352	0.0131766
GO:0070886	positive regulation of calcineurin-NFAT signaling cascade	BP	17	0.117647	0.332106	3.62153	0.000292862	0.0131766
GO:0106058	positive regulation of calcineurin-mediated signaling	BP	17	0.117647	0.332106	3.62153	0.000292862	0.0131766
GO:1904889	regulation of excitatory synapse assembly	BP	17	0.117647	0.332106	3.62153	0.000292862	0.0131766
GO:1905564	positive regulation of vascular endothelial cell proliferation	BP	17	0.117647	0.332106	3.62153	0.000292862	0.0131766
GO:2000696	regulation of epithelial cell differentiation involved in kidney development	BP	17	0.117647	0.332106	3.62153	0.000292862	0.0131766
GO:2001028	positive regulation of endothelial cell chemotaxis	BP	17	0.117647	0.332106	3.62153	0.000292862	0.0131766
GO:0008544	epidermis development	BP	317	0.0378549	0.191147	3.614	0.000301513	0.0134683
GO:0014741	negative regulation of muscle hypertrophy	BP	35	0.0857143	0.284029	3.5954	0.00032389	0.0141622
GO:0016339	calcium-dependent cell-cell adhesion via plasma membrane cell adhesion molecules	BP	35	0.0857143	0.284029	3.5954	0.00032389	0.0141622
GO:0097106	postsynaptic density organization	BP	35	0.0857143	0.284029	3.5954	0.00032389	0.0141622
GO:0002009	morphogenesis of an epithelium	BP	572	0.0314685	0.174733	3.57217	0.000354037	0.0153722
GO:0001763	morphogenesis of a branching structure	BP	245	0.0408163	0.19827	3.5669	0.000361227	0.0155754
GO:0051055	negative regulation of lipid biosynthetic process	BP	58	0.0689655	0.255609	3.54785	0.000388391	0.0166312
GO:0003401	axis elongation	BP	36	0.0833333	0.280306	3.52525	0.000423082	0.0178702
GO:0006775	fat-soluble vitamin metabolic process	BP	36	0.0833333	0.280306	3.52525	0.000423082	0.0178702
GO:0031016	pancreas development	BP	85	0.0588235	0.236691	3.50331	0.000459514	0.0192778
GO:0035633	maintenance of blood-brain barrier	BP	18	0.111111	0.323381	3.49138	0.00048053	0.019629
GO:0050872	white fat cell differentiation	BP	18	0.111111	0.323381	3.49138	0.00048053	0.019629
GO:0060192	negative regulation of lipase activity	BP	18	0.111111	0.323381	3.49138	0.00048053	0.019629
GO:0099150	regulation of postsynaptic specialization assembly	BP	18	0.111111	0.323381	3.49138	0.00048053	0.019629
GO:0048729	tissue morphogenesis	BP	676	0.0295858	0.169567	3.47148	0.000517598	0.0209805
GO:0031960	response to corticosteroid	BP	86	0.0581395	0.23538	3.47004	0.000520373	0.0209805
GO:0048846	axon extension involved in axon guidance	BP	37	0.0810811	0.276725	3.45769	0.000544826	0.0216848
GO:1902284	neuron projection extension involved in neuron projection guidance	BP	37	0.0810811	0.276725	3.45769	0.000544826	0.0216848
GO:0071675	regulation of mononuclear cell migration	BP	116	0.0517241	0.22243	3.44551	0.000569983	0.0225415
GO:0040013	negative regulation of locomotion	BP	332	0.0361446	0.186932	3.43346	0.000595929	0.0234185
GO:0050921	positive regulation of chemotaxis	BP	150	0.0466667	0.211631	3.39418	0.000688341	0.0268799
GO:0003323	type B pancreatic cell development	BP	19	0.105263	0.315302	3.37089	0.000749251	0.0281945
GO:0010544	negative regulation of platelet activation	BP	19	0.105263	0.315302	3.37089	0.000749251	0.0281945
GO:0051546	keratinocyte migration	BP	19	0.105263	0.315302	3.37089	0.000749251	0.0281945
GO:0051956	negative regulation of amino acid transport	BP	19	0.105263	0.315302	3.37089	0.000749251	0.0281945
GO:0060231	mesenchymal to epithelial transition	BP	19	0.105263	0.315302	3.37089	0.000749251	0.0281945
GO:0071676	negative regulation of mononuclear cell migration	BP	19	0.105263	0.315302	3.37089	0.000749251	0.0281945
GO:0007160	cell-matrix adhesion	BP	222	0.0405405	0.197669	3.35836	0.000784067	0.0291513
GO:0071559	response to transforming growth factor beta	BP	222	0.0405405	0.197669	3.35836	0.000784067	0.0291513
GO:0007584	response to nutrient	BP	63	0.0634921	0.245805	3.32911	0.000871239	0.032009
GO:0060393	regulation of pathway-restricted SMAD protein phosphorylation	BP	63	0.0634921	0.245805	3.32911	0.000871239	0.032009
GO:0048754	branching morphogenesis of an epithelial tube	BP	188	0.0425532	0.202386	3.32298	0.000890621	0.0325286
GO:0010634	positive regulation of epithelial cell migration	BP	154	0.0454545	0.208979	3.31144	0.000928157	0.0335643
GO:0001656	metanephros development	BP	91	0.0549451	0.229135	3.31095	0.000929788	0.0335643
GO:0050920	regulation of chemotaxis	BP	226	0.039823	0.195977	3.29684	0.000977807	0.0350937
GO:0001504	neurotransmitter uptake	BP	40	0.075	0.266747	3.26896	0.00107945	0.0385189
GO:0048557	embryonic digestive tract morphogenesis	BP	20	0.1	0.307794	3.25886	0.0011186	0.0390189
GO:0060973	cell migration involved in heart development	BP	20	0.1	0.307794	3.25886	0.0011186	0.0390189
GO:0090030	regulation of steroid hormone biosynthetic process	BP	20	0.1	0.307794	3.25886	0.0011186	0.0390189
GO:0097107	postsynaptic density assembly	BP	20	0.1	0.307794	3.25886	0.0011186	0.0390189
GO:0021543	pallium development	BP	158	0.0443038	0.206423	3.23137	0.00123197	0.0427133
GO:0048588	developmental cell growth	BP	269	0.0371747	0.189542	3.22992	0.00123826	0.0427133
GO:0048858	cell projection morphogenesis	BP	711	0.0281294	0.165459	3.22816	0.00124589	0.0427388
GO:0035850	epithelial cell differentiation involved in kidney development	BP	41	0.0731707	0.263652	3.21023	0.0013263	0.0447554
GO:0060603	mammary gland duct morphogenesis	BP	41	0.0731707	0.263652	3.21023	0.0013263	0.0447554
GO:0099084	postsynaptic specialization organization	BP	41	0.0731707	0.263652	3.21023	0.0013263	0.0447554
GO:0060389	pathway-restricted SMAD protein phosphorylation	BP	66	0.0606061	0.240435	3.20857	0.00133396	0.0447707
GO:0048762	mesenchymal cell differentiation	BP	233	0.0386266	0.193118	3.19233	0.00141128	0.0471109

## Sheet: 6h
GO.ID	Term	Ontology	set.size	set.mean	set.sd	z.score	p.value	p.adj
GO:0060601	lateral sprouting from an epithelium	BP	13	0.307692	0.480384	11.8169	0	0
GO:0061311	cell surface receptor signaling pathway involved in heart development	BP	28	0.142857	0.356348	7.79359	6.43929e-15	1.99908e-11
GO:0003148	outflow tract septum morphogenesis	BP	29	0.137931	0.350931	7.64112	2.15383e-14	3.34329e-11
GO:0060571	morphogenesis of an epithelial fold	BP	29	0.137931	0.350931	7.64112	2.15383e-14	3.34329e-11
GO:0003184	pulmonary valve morphogenesis	BP	17	0.176471	0.392953	7.58895	3.21965e-14	3.99816e-11
GO:0060572	morphogenesis of an epithelial bud	BP	18	0.166667	0.383482	7.3536	1.92957e-13	1.99678e-10
GO:0051653	spindle localization	BP	54	0.0925926	0.292582	6.78108	1.19278e-11	1.058e-08
GO:0003177	pulmonary valve development	BP	21	0.142857	0.358569	6.74828	1.49607e-11	1.06052e-08
GO:0051145	smooth muscle cell differentiation	BP	76	0.0789474	0.271448	6.74434	1.53724e-11	1.06052e-08
GO:0009954	proximal/distal pattern formation	BP	37	0.108108	0.3148	6.64489	3.03448e-11	1.837e-08
GO:0035019	somatic stem cell population maintenance	BP	56	0.0892857	0.287736	6.63457	3.25446e-11	1.837e-08
GO:0060411	cardiac septum morphogenesis	BP	79	0.0759494	0.26661	6.58439	4.5677e-11	2.34506e-08
GO:0003180	aortic valve morphogenesis	BP	22	0.136364	0.35125	6.57364	4.90994e-11	2.34506e-08
GO:0060113	inner ear receptor cell differentiation	BP	82	0.0731707	0.262019	6.43272	1.25339e-10	5.55879e-08
GO:0030539	male genitalia development	BP	23	0.130435	0.34435	6.41009	1.45434e-10	6.01998e-08
GO:0001942	hair follicle development	BP	110	0.0636364	0.245221	6.35795	2.04468e-10	7.93465e-08
GO:1990253	cellular response to leucine starvation	BP	11	0.181818	0.40452	6.29786	3.01783e-10	1.10222e-07
GO:0022404	molting cycle process	BP	113	0.0619469	0.242133	6.24738	4.1739e-10	1.36399e-07
GO:0022405	hair cycle process	BP	113	0.0619469	0.242133	6.24738	4.1739e-10	1.36399e-07
GO:0098773	skin epidermis development	BP	114	0.0614035	0.241129	6.21142	5.25066e-10	1.63007e-07
GO:0032925	regulation of activin receptor signaling pathway	BP	25	0.12	0.331662	6.11178	9.85259e-10	2.86257e-07
GO:0042490	mechanoreceptor differentiation	BP	89	0.0674157	0.252161	6.10715	1.01428e-09	2.86257e-07
GO:0016331	morphogenesis of embryonic epithelium	BP	184	0.048913	0.216275	6.04173	1.52474e-09	4.11614e-07
GO:0060502	epithelial cell proliferation involved in lung morphogenesis	BP	12	0.166667	0.389249	6.00329	1.93355e-09	4.79452e-07
GO:0010464	regulation of mesenchymal cell proliferation	BP	44	0.0909091	0.290803	5.99718	2.00769e-09	4.79452e-07
GO:0060122	inner ear receptor cell stereocilium organization	BP	44	0.0909091	0.290803	5.99718	2.00769e-09	4.79452e-07
GO:0003176	aortic valve development	BP	27	0.111111	0.320256	5.84588	5.03904e-09	1.11741e-06
GO:0090103	cochlea morphogenesis	BP	27	0.111111	0.320256	5.84588	5.03904e-09	1.11741e-06
GO:0008544	epidermis development	BP	317	0.0378549	0.191147	5.78411	7.28991e-09	1.5608e-06
GO:0009071	serine family amino acid catabolic process	BP	13	0.153846	0.375534	5.74237	9.33631e-09	1.75664e-06
GO:0030949	positive regulation of vascular endothelial growth factor receptor signaling pathway	BP	13	0.153846	0.375534	5.74237	9.33631e-09	1.75664e-06
GO:0031223	auditory behavior	BP	13	0.153846	0.375534	5.74237	9.33631e-09	1.75664e-06
GO:0070344	regulation of fat cell proliferation	BP	13	0.153846	0.375534	5.74237	9.33631e-09	1.75664e-06
GO:0003272	endocardial cushion formation	BP	28	0.107143	0.31497	5.72326	1.04499e-08	1.90833e-06
GO:0045669	positive regulation of osteoblast differentiation	BP	72	0.0694444	0.255992	5.67947	1.35112e-08	2.39688e-06
GO:0042303	molting cycle	BP	132	0.0530303	0.224948	5.63021	1.79993e-08	3.02048e-06
GO:0042633	hair cycle	BP	132	0.0530303	0.224948	5.63021	1.79993e-08	3.02048e-06
GO:0001759	organ induction	BP	29	0.103448	0.309934	5.60674	2.06172e-08	3.36874e-06
GO:0090092	regulation of transmembrane receptor protein serine/threonine kinase signaling pathway	BP	245	0.0408163	0.19827	5.58637	2.31862e-08	3.69137e-06
GO:0003197	endocardial cushion development	BP	50	0.08	0.274048	5.54844	2.88231e-08	4.36495e-06
GO:0051293	establishment of spindle localization	BP	50	0.08	0.274048	5.54844	2.88231e-08	4.36495e-06
GO:0033690	positive regulation of osteoblast proliferation	BP	14	0.142857	0.363137	5.50899	3.60893e-08	4.97952e-06
GO:0070341	fat cell proliferation	BP	14	0.142857	0.363137	5.50899	3.60893e-08	4.97952e-06
GO:1902018	negative regulation of cilium assembly	BP	14	0.142857	0.363137	5.50899	3.60893e-08	4.97952e-06
GO:1904262	negative regulation of TORC1 signaling	BP	14	0.142857	0.363137	5.50899	3.60893e-08	4.97952e-06
GO:0001503	ossification	BP	389	0.033419	0.17996	5.45188	4.98414e-08	6.72751e-06
GO:0045667	regulation of osteoblast differentiation	BP	139	0.0503597	0.219477	5.43269	5.55116e-08	7.33344e-06
GO:0045604	regulation of epidermal cell differentiation	BP	52	0.0769231	0.269069	5.41538	6.11579e-08	7.91103e-06
GO:0007178	transmembrane receptor protein serine/threonine kinase signaling pathway	BP	353	0.0339943	0.181472	5.30815	1.10744e-07	1.36758e-05
GO:0031000	response to caffeine	BP	15	0.133333	0.351866	5.29853	1.16737e-07	1.36758e-05
GO:0042693	muscle cell fate commitment	BP	15	0.133333	0.351866	5.29853	1.16737e-07	1.36758e-05
GO:0060947	cardiac vascular smooth muscle cell differentiation	BP	15	0.133333	0.351866	5.29853	1.16737e-07	1.36758e-05
GO:1903978	regulation of microglial cell activation	BP	15	0.133333	0.351866	5.29853	1.16737e-07	1.36758e-05
GO:0001958	endochondral ossification	BP	32	0.09375	0.296145	5.28897	1.23009e-07	1.38866e-05
GO:0036075	replacement ossification	BP	32	0.09375	0.296145	5.28897	1.23009e-07	1.38866e-05
GO:0060606	tube closure	BP	113	0.0530973	0.225226	5.21463	1.84187e-07	2.04217e-05
GO:0060740	prostate gland epithelium morphogenesis	BP	33	0.0909091	0.291937	5.1923	2.07715e-07	2.18594e-05
GO:0120033	negative regulation of plasma membrane bounded cell projection assembly	BP	33	0.0909091	0.291937	5.1923	2.07715e-07	2.18594e-05
GO:1905314	semi-lunar valve development	BP	33	0.0909091	0.291937	5.1923	2.07715e-07	2.18594e-05
GO:0010463	mesenchymal cell proliferation	BP	56	0.0714286	0.25987	5.16961	2.34586e-07	2.42758e-05
GO:0007389	pattern specification process	BP	472	0.029661	0.16983	5.11358	3.16111e-07	3.07317e-05
GO:0000212	meiotic spindle organization	BP	16	0.125	0.341565	5.10737	3.26669e-07	3.07317e-05
GO:0007638	mechanosensory behavior	BP	16	0.125	0.341565	5.10737	3.26669e-07	3.07317e-05
GO:0035112	genitalia morphogenesis	BP	16	0.125	0.341565	5.10737	3.26669e-07	3.07317e-05
GO:0042640	anagen	BP	16	0.125	0.341565	5.10737	3.26669e-07	3.07317e-05
GO:0090177	establishment of planar polarity involved in neural tube closure	BP	16	0.125	0.341565	5.10737	3.26669e-07	3.07317e-05
GO:0003156	regulation of animal organ formation	BP	34	0.0882353	0.287902	5.09969	3.40217e-07	3.10648e-05
GO:0060512	prostate gland morphogenesis	BP	34	0.0882353	0.287902	5.09969	3.40217e-07	3.10648e-05
GO:0000226	microtubule cytoskeleton organization	BP	584	0.0273973	0.163378	5.09647	3.46038e-07	3.11384e-05
GO:0014020	primary neural tube formation	BP	119	0.0504202	0.219736	5.03141	4.86878e-07	4.31861e-05
GO:0003002	regionalization	BP	377	0.0318302	0.175781	5.02459	5.04514e-07	4.41201e-05
GO:0003151	outflow tract morphogenesis	BP	87	0.0574713	0.23409	5.02019	5.16198e-07	4.45149e-05
GO:0035115	embryonic forelimb morphogenesis	BP	35	0.0857143	0.284029	5.01085	5.41909e-07	4.48628e-05
GO:0040001	establishment of mitotic spindle localization	BP	35	0.0857143	0.284029	5.01085	5.41909e-07	4.48628e-05
GO:0048009	insulin-like growth factor receptor signaling pathway	BP	35	0.0857143	0.284029	5.01085	5.41909e-07	4.48628e-05
GO:0030509	BMP signaling pathway	BP	156	0.0448718	0.207689	5.00446	5.602e-07	4.54452e-05
GO:0045682	regulation of epidermis development	BP	59	0.0677966	0.253555	5.00081	5.70902e-07	4.54452e-05
GO:0060443	mammary gland morphogenesis	BP	59	0.0677966	0.253555	5.00081	5.70902e-07	4.54452e-05
GO:0003279	cardiac septum development	BP	121	0.0495868	0.217992	4.97311	6.58878e-07	5.17844e-05
GO:0043583	ear development	BP	241	0.0373444	0.189999	4.94641	7.55933e-07	5.86698e-05
GO:0003198	epithelial to mesenchymal transition involved in endocardial cushion formation	BP	17	0.117647	0.332106	4.93265	8.11204e-07	6.07447e-05
GO:0097094	craniofacial suture morphogenesis	BP	17	0.117647	0.332106	4.93265	8.11204e-07	6.07447e-05
GO:0002053	positive regulation of mesenchymal cell proliferation	BP	36	0.0833333	0.280306	4.92552	8.41366e-07	6.07447e-05
GO:0003203	endocardial cushion morphogenesis	BP	36	0.0833333	0.280306	4.92552	8.41366e-07	6.07447e-05
GO:0003401	axis elongation	BP	36	0.0833333	0.280306	4.92552	8.41366e-07	6.07447e-05
GO:0060441	epithelial tube branching involved in lung morphogenesis	BP	36	0.0833333	0.280306	4.92552	8.41366e-07	6.07447e-05
GO:0060119	inner ear receptor cell development	BP	62	0.0645161	0.247676	4.84354	1.27548e-06	9.10281e-05
GO:0046661	male sex differentiation	BP	165	0.0424242	0.202169	4.80235	1.56816e-06	0.000110645
GO:0009798	axis specification	BP	93	0.0537634	0.226773	4.79883	1.59592e-06	0.000111338
GO:0072175	epithelial tube formation	BP	166	0.0421687	0.201582	4.7808	1.74598e-06	0.000117931
GO:0002076	osteoblast development	BP	18	0.111111	0.323381	4.77207	1.82338e-06	0.000117931
GO:0042249	establishment of planar polarity of embryonic epithelium	BP	18	0.111111	0.323381	4.77207	1.82338e-06	0.000117931
GO:0050872	white fat cell differentiation	BP	18	0.111111	0.323381	4.77207	1.82338e-06	0.000117931
GO:0061318	renal filtration cell differentiation	BP	18	0.111111	0.323381	4.77207	1.82338e-06	0.000117931
GO:0072112	glomerular visceral epithelial cell differentiation	BP	18	0.111111	0.323381	4.77207	1.82338e-06	0.000117931
GO:0072311	glomerular epithelial cell differentiation	BP	18	0.111111	0.323381	4.77207	1.82338e-06	0.000117931
GO:0071772	response to BMP	BP	167	0.0419162	0.201	4.75943	1.94143e-06	0.000123003
GO:0071773	cellular response to BMP stimulus	BP	167	0.0419162	0.201	4.75943	1.94143e-06	0.000123003
GO:0048839	inner ear development	BP	210	0.0380952	0.191884	4.7335	2.20684e-06	0.000138407
GO:1905114	cell surface receptor signaling pathway involved in cell-cell signaling	BP	518	0.027027	0.162319	4.69835	2.62271e-06	0.000162844
GO:1902116	negative regulation of organelle assembly	BP	39	0.0769231	0.269953	4.68835	2.75421e-06	0.000169316
GO:0046324	regulation of glucose import	BP	66	0.0606061	0.240435	4.64951	3.32726e-06	0.000200572
GO:0060688	regulation of morphogenesis of a branching structure	BP	66	0.0606061	0.240435	4.64951	3.32726e-06	0.000200572
GO:0030111	regulation of Wnt signaling pathway	BP	310	0.0322581	0.17697	4.63171	3.62661e-06	0.000211096
GO:0030510	regulation of BMP signaling pathway	BP	98	0.0510204	0.221171	4.62876	3.67866e-06	0.000211096
GO:0003323	type B pancreatic cell development	BP	19	0.105263	0.315302	4.62377	3.76827e-06	0.000211096
GO:0033604	negative regulation of catecholamine secretion	BP	19	0.105263	0.315302	4.62377	3.76827e-06	0.000211096
GO:0035372	protein localization to microtubule	BP	19	0.105263	0.315302	4.62377	3.76827e-06	0.000211096
GO:2000678	negative regulation of transcription regulatory region DNA binding	BP	19	0.105263	0.315302	4.62377	3.76827e-06	0.000211096
GO:0001841	neural tube formation	BP	134	0.0447761	0.207588	4.62347	3.77382e-06	0.000211096
GO:0030278	regulation of ossification	BP	134	0.0447761	0.207588	4.62347	3.77382e-06	0.000211096
GO:0060993	kidney morphogenesis	BP	100	0.05	0.219043	4.564	5.0189e-06	0.000278235
GO:0060425	lung morphogenesis	BP	68	0.0588235	0.237044	4.55847	5.15267e-06	0.000283123
GO:0032924	activin receptor signaling pathway	BP	41	0.0731707	0.263652	4.54399	5.51982e-06	0.000292928
GO:0060603	mammary gland duct morphogenesis	BP	41	0.0731707	0.263652	4.54399	5.51982e-06	0.000292928
GO:0110110	positive regulation of animal organ morphogenesis	BP	41	0.0731707	0.263652	4.54399	5.51982e-06	0.000292928
GO:1901031	regulation of response to reactive oxygen species	BP	41	0.0731707	0.263652	4.54399	5.51982e-06	0.000292928
GO:0070167	regulation of biomineral tissue development	BP	101	0.049505	0.218002	4.53227	5.8353e-06	0.000307046
GO:0035148	tube formation	BP	180	0.0388889	0.193869	4.49618	6.91868e-06	0.000360992
GO:0072010	glomerular epithelium development	BP	20	0.1	0.307794	4.4862	7.25051e-06	0.000369003
GO:0072087	renal vesicle development	BP	20	0.1	0.307794	4.4862	7.25051e-06	0.000369003
GO:0072189	ureter development	BP	20	0.1	0.307794	4.4862	7.25051e-06	0.000369003
GO:0010092	specification of animal organ identity	BP	42	0.0714286	0.260661	4.47546	7.62481e-06	0.000384898
GO:0110149	regulation of biomineralization	BP	103	0.0485437	0.215963	4.47008	7.81913e-06	0.000391524
GO:0051225	spindle assembly	BP	105	0.047619	0.21398	4.4095	1.03612e-05	0.000514659
GO:0003206	cardiac chamber morphogenesis	BP	143	0.041958	0.201198	4.40704	1.04792e-05	0.000516394
GO:0009952	anterior/posterior pattern specification	BP	231	0.034632	0.183243	4.38758	1.14618e-05	0.000560364
GO:0010738	regulation of protein kinase A signaling	BP	21	0.0952381	0.300793	4.35808	1.31209e-05	0.000626673
GO:0071398	cellular response to fatty acid	BP	21	0.0952381	0.300793	4.35808	1.31209e-05	0.000626673
GO:0071625	vocalization behavior	BP	21	0.0952381	0.300793	4.35808	1.31209e-05	0.000626673
GO:0031128	developmental induction	BP	44	0.0681818	0.254972	4.34497	1.39293e-05	0.000655203
GO:0035136	forelimb morphogenesis	BP	44	0.0681818	0.254972	4.34497	1.39293e-05	0.000655203
GO:0021549	cerebellum development	BP	108	0.0462963	0.211106	4.32148	1.54983e-05	0.000718126
GO:0090263	positive regulation of canonical Wnt signaling pathway	BP	108	0.0462963	0.211106	4.32148	1.54983e-05	0.000718126
GO:0048736	appendage development	BP	192	0.0364583	0.187918	4.27456	1.91518e-05	0.000874366
GO:0060173	limb development	BP	192	0.0364583	0.187918	4.27456	1.91518e-05	0.000874366
GO:0044851	hair cycle phase	BP	22	0.0909091	0.294245	4.23834	2.25181e-05	0.00100586
GO:0046325	negative regulation of glucose import	BP	22	0.0909091	0.294245	4.23834	2.25181e-05	0.00100586
GO:0060602	branch elongation of an epithelium	BP	22	0.0909091	0.294245	4.23834	2.25181e-05	0.00100586
GO:0090287	regulation of cellular response to growth factor stimulus	BP	291	0.0309278	0.17342	4.23515	2.28397e-05	0.00101294
GO:0071900	regulation of protein serine/threonine kinase activity	BP	344	0.0290698	0.168247	4.23032	2.33364e-05	0.00102763
GO:0007548	sex differentiation	BP	292	0.0308219	0.173132	4.22257	2.41532e-05	0.00103697
GO:0046676	negative regulation of insulin secretion	BP	46	0.0652174	0.249637	4.22249	2.41623e-05	0.00103697
GO:0060412	ventricular septum morphogenesis	BP	46	0.0652174	0.249637	4.22249	2.41623e-05	0.00103697
GO:0021915	neural tube development	BP	195	0.0358974	0.186513	4.22198	2.42165e-05	0.00103697
GO:0001843	neural tube closure	BP	112	0.0446429	0.207447	4.20912	2.56362e-05	0.00108907
GO:0060828	regulation of canonical Wnt signaling pathway	BP	243	0.0329218	0.1788	4.20782	2.57842e-05	0.00108907
GO:0060070	canonical Wnt signaling pathway	BP	296	0.0304054	0.171991	4.17279	3.00892e-05	0.00126232
GO:0003179	heart valve morphogenesis	BP	47	0.0638298	0.247092	4.16398	3.12752e-05	0.00130328
GO:0009913	epidermal cell differentiation	BP	199	0.0351759	0.184689	4.1535	3.27423e-05	0.00135531
GO:0001649	osteoblast differentiation	BP	200	0.035	0.184241	4.13666	3.52391e-05	0.001449
GO:0042472	inner ear morphogenesis	BP	115	0.0434783	0.204824	4.12833	3.65409e-05	0.00147826
GO:0003181	atrioventricular valve morphogenesis	BP	23	0.0869565	0.288104	4.12606	3.69029e-05	0.00147826
GO:0010996	response to auditory stimulus	BP	23	0.0869565	0.288104	4.12606	3.69029e-05	0.00147826
GO:1902644	tertiary alcohol metabolic process	BP	23	0.0869565	0.288104	4.12606	3.69029e-05	0.00147826
GO:0001838	embryonic epithelial tube formation	BP	156	0.0384615	0.192927	4.12454	3.71469e-05	0.0014785
GO:0003281	ventricular septum development	BP	79	0.0506329	0.220648	4.11616	3.85241e-05	0.00152354
GO:0090102	cochlea development	BP	49	0.0612245	0.242226	4.05197	5.07892e-05	0.00199589
GO:0046323	glucose import	BP	81	0.0493827	0.218016	4.04471	5.23868e-05	0.00204572
GO:0007263	nitric oxide mediated signal transduction	BP	24	0.0833333	0.28233	4.02047	5.80812e-05	0.00221243
GO:0043567	regulation of insulin-like growth factor receptor signaling pathway	BP	24	0.0833333	0.28233	4.02047	5.80812e-05	0.00221243
GO:0043586	tongue development	BP	24	0.0833333	0.28233	4.02047	5.80812e-05	0.00221243
GO:1900242	regulation of synaptic vesicle endocytosis	BP	24	0.0833333	0.28233	4.02047	5.80812e-05	0.00221243
GO:0016055	Wnt signaling pathway	BP	422	0.0260664	0.159522	4.01205	6.01939e-05	0.00227893
GO:0198738	cell-cell signaling by wnt	BP	424	0.0259434	0.159154	3.99374	6.50402e-05	0.00244748
GO:0030879	mammary gland development	BP	163	0.0368098	0.188875	3.98501	6.74785e-05	0.00252394
GO:0030500	regulation of bone mineralization	BP	83	0.0481928	0.215475	3.97562	7.01955e-05	0.00260984
GO:0022037	metencephalon development	BP	122	0.0409836	0.19907	3.95029	7.80565e-05	0.00285105
GO:0031214	biomineral tissue development	BP	165	0.0363636	0.187763	3.94658	7.92762e-05	0.00285105
GO:0035107	appendage morphogenesis	BP	165	0.0363636	0.187763	3.94658	7.92762e-05	0.00285105
GO:0035108	limb morphogenesis	BP	165	0.0363636	0.187763	3.94658	7.92762e-05	0.00285105
GO:0048806	genitalia development	BP	51	0.0588235	0.237635	3.94609	7.94382e-05	0.00285105
GO:0060428	lung epithelium development	BP	51	0.0588235	0.237635	3.94609	7.94382e-05	0.00285105
GO:0090101	negative regulation of transmembrane receptor protein serine/threonine kinase signaling pathway	BP	123	0.0406504	0.198287	3.92597	8.63821e-05	0.00308245
GO:0002068	glandular epithelial cell development	BP	25	0.08	0.276887	3.92091	8.8216e-05	0.0031299
GO:0110148	biomineralization	BP	167	0.0359281	0.186671	3.90876	9.27728e-05	0.00327288
GO:0019827	stem cell population maintenance	BP	168	0.0357143	0.186132	3.89007	0.000100217	0.00351552
GO:0001655	urogenital system development	BP	378	0.026455	0.160697	3.87643	0.000106	0.00368192
GO:0010827	regulation of glucose transmembrane transport	BP	86	0.0465116	0.211825	3.87609	0.000106146	0.00368192
GO:0030850	prostate gland development	BP	53	0.0566038	0.233295	3.84577	0.000120173	0.00407736
GO:0042491	inner ear auditory receptor cell differentiation	BP	53	0.0566038	0.233295	3.84577	0.000120173	0.00407736
GO:0045907	positive regulation of vasoconstriction	BP	53	0.0566038	0.233295	3.84577	0.000120173	0.00407736
GO:0072132	mesenchyme morphogenesis	BP	53	0.0566038	0.233295	3.84577	0.000120173	0.00407736
GO:0150077	regulation of neuroinflammatory response	BP	26	0.0769231	0.271746	3.82679	0.000129827	0.00435729
GO:1903077	negative regulation of protein localization to plasma membrane	BP	26	0.0769231	0.271746	3.82679	0.000129827	0.00435729
GO:0098727	maintenance of cell number	BP	172	0.0348837	0.184021	3.81674	0.000135228	0.00451416
GO:0030514	negative regulation of BMP signaling pathway	BP	54	0.0555556	0.231212	3.79754	0.000146139	0.00482648
GO:0048546	digestive tract morphogenesis	BP	54	0.0555556	0.231212	3.79754	0.000146139	0.00482648
GO:0007163	establishment or maintenance of cell polarity	BP	223	0.0313901	0.174762	3.77713	0.000158645	0.00521178
GO:0030902	hindbrain development	BP	175	0.0342857	0.182484	3.76318	0.000167764	0.00546898
GO:0048598	embryonic morphogenesis	BP	644	0.0217391	0.145944	3.76248	0.000168236	0.00546898
GO:0060562	epithelial tube morphogenesis	BP	391	0.0255754	0.158067	3.75154	0.000175749	0.00567727
GO:0009948	anterior/posterior axis specification	BP	55	0.0545455	0.229184	3.75051	0.000176472	0.00567727
GO:0003171	atrioventricular valve development	BP	27	0.0740741	0.26688	3.73761	0.000185781	0.00576758
GO:0003338	metanephros morphogenesis	BP	27	0.0740741	0.26688	3.73761	0.000185781	0.00576758
GO:0006706	steroid catabolic process	BP	27	0.0740741	0.26688	3.73761	0.000185781	0.00576758
GO:0010829	negative regulation of glucose transmembrane transport	BP	27	0.0740741	0.26688	3.73761	0.000185781	0.00576758
GO:0033688	regulation of osteoblast proliferation	BP	27	0.0740741	0.26688	3.73761	0.000185781	0.00576758
GO:0048745	smooth muscle tissue development	BP	27	0.0740741	0.26688	3.73761	0.000185781	0.00576758
GO:0071548	response to dexamethasone	BP	27	0.0740741	0.26688	3.73761	0.000185781	0.00576758
GO:0072001	renal system development	BP	335	0.0268657	0.161933	3.72831	0.000192765	0.00595461
GO:0043588	skin development	BP	280	0.0285714	0.166897	3.7185	0.000200409	0.0061365
GO:2000027	regulation of animal organ morphogenesis	BP	132	0.0378788	0.19163	3.71822	0.00020063	0.0061365
GO:0061383	trabecula morphogenesis	BP	56	0.0535714	0.227208	3.70464	0.000211688	0.006443
GO:0007612	learning	BP	179	0.0335196	0.180494	3.69361	0.000221093	0.00669642
GO:0090278	negative regulation of peptide hormone secretion	BP	57	0.0526316	0.225282	3.65988	0.000252337	0.0075224
GO:0051224	negative regulation of protein transport	BP	135	0.037037	0.189556	3.65309	0.000259105	0.0075224
GO:0001919	regulation of receptor recycling	BP	28	0.0714286	0.262265	3.65293	0.000259268	0.0075224
GO:0003309	type B pancreatic cell differentiation	BP	28	0.0714286	0.262265	3.65293	0.000259268	0.0075224
GO:0045187	regulation of circadian sleep/wake cycle, sleep	BP	28	0.0714286	0.262265	3.65293	0.000259268	0.0075224
GO:0045822	negative regulation of heart contraction	BP	28	0.0714286	0.262265	3.65293	0.000259268	0.0075224
GO:0048820	hair follicle maturation	BP	28	0.0714286	0.262265	3.65293	0.000259268	0.0075224
GO:1901380	negative regulation of potassium ion transmembrane transport	BP	28	0.0714286	0.262265	3.65293	0.000259268	0.0075224
GO:1904376	negative regulation of protein localization to cell periphery	BP	28	0.0714286	0.262265	3.65293	0.000259268	0.0075224
GO:0060485	mesenchyme development	BP	288	0.0277778	0.164622	3.62349	0.000290651	0.00839373
GO:0002011	morphogenesis of an epithelial sheet	BP	58	0.0517241	0.223404	3.61617	0.000298998	0.0085552
GO:0003170	heart valve development	BP	58	0.0517241	0.223404	3.61617	0.000298998	0.0085552
GO:0042471	ear morphogenesis	BP	137	0.0364964	0.18821	3.61071	0.000305355	0.00869703
GO:0008584	male gonad development	BP	138	0.0362319	0.187547	3.58983	0.000330894	0.00925461
GO:0030177	positive regulation of Wnt signaling pathway	BP	138	0.0362319	0.187547	3.58983	0.000330894	0.00925461
GO:0030326	embryonic limb morphogenesis	BP	138	0.0362319	0.187547	3.58983	0.000330894	0.00925461
GO:0035113	embryonic appendage morphogenesis	BP	138	0.0362319	0.187547	3.58983	0.000330894	0.00925461
GO:0071363	cellular response to growth factor stimulus	BP	603	0.0215589	0.145359	3.58774	0.000333562	0.00928738
GO:0002792	negative regulation of peptide secretion	BP	59	0.0508475	0.221572	3.57347	0.000352282	0.0096765
GO:0035315	hair cell differentiation	BP	59	0.0508475	0.221572	3.57347	0.000352282	0.0096765
GO:1902017	regulation of cilium assembly	BP	59	0.0508475	0.221572	3.57347	0.000352282	0.0096765
GO:0060444	branching involved in mammary gland duct morphogenesis	BP	29	0.0689655	0.257881	3.57237	0.000353771	0.0096765
GO:0046546	development of primary male sexual characteristics	BP	139	0.0359712	0.186892	3.56914	0.000358151	0.00975334
GO:0000280	nuclear division	BP	412	0.0242718	0.154079	3.56034	0.000370378	0.0100423
GO:1904950	negative regulation of establishment of protein localization	BP	140	0.0357143	0.186243	3.54865	0.000387212	0.010453
GO:0097479	synaptic vesicle localization	BP	60	0.05	0.219784	3.53174	0.000412828	0.0110963
GO:0045137	development of primary sexual characteristics	BP	241	0.0290456	0.168284	3.52753	0.000419449	0.0112257
GO:0032092	positive regulation of protein binding	BP	98	0.0408163	0.198882	3.52019	0.000431233	0.0114915
GO:0003205	cardiac chamber development	BP	190	0.0315789	0.175338	3.51223	0.000444369	0.011791
GO:0070848	response to growth factor	BP	616	0.0211039	0.143848	3.50186	0.000462031	0.0122074
GO:0030947	regulation of vascular endothelial growth factor receptor signaling pathway	BP	30	0.0666667	0.253708	3.49558	0.000473034	0.0123
GO:0050802	circadian sleep/wake cycle, sleep	BP	30	0.0666667	0.253708	3.49558	0.000473034	0.0123
GO:1903523	negative regulation of blood circulation	BP	30	0.0666667	0.253708	3.49558	0.000473034	0.0123
GO:0007423	sensory organ development	BP	617	0.0210697	0.143733	3.49534	0.000473459	0.0123
GO:0000132	establishment of mitotic spindle orientation	BP	31	0.0645161	0.249731	3.42227	0.000621016	0.0156109
GO:0003416	endochondral bone growth	BP	31	0.0645161	0.249731	3.42227	0.000621016	0.0156109
GO:0010453	regulation of cell fate commitment	BP	31	0.0645161	0.249731	3.42227	0.000621016	0.0156109
GO:0035883	enteroendocrine cell differentiation	BP	31	0.0645161	0.249731	3.42227	0.000621016	0.0156109
GO:0042749	regulation of circadian sleep/wake cycle	BP	31	0.0645161	0.249731	3.42227	0.000621016	0.0156109
GO:0060037	pharyngeal system development	BP	31	0.0645161	0.249731	3.42227	0.000621016	0.0156109
GO:0060074	synapse maturation	BP	31	0.0645161	0.249731	3.42227	0.000621016	0.0156109
GO:0060317	cardiac epithelial to mesenchymal transition	BP	31	0.0645161	0.249731	3.42227	0.000621016	0.0156109
GO:0043405	regulation of MAP kinase activity	BP	196	0.0306122	0.172706	3.4189	0.000628749	0.0157415
GO:0060393	regulation of pathway-restricted SMAD protein phosphorylation	BP	63	0.047619	0.214669	3.41202	0.000644839	0.0160795
GO:0030010	establishment of cell polarity	BP	148	0.0337838	0.181286	3.3913	0.000695615	0.0172763
GO:0009953	dorsal/ventral pattern formation	BP	103	0.038835	0.194146	3.38862	0.000702453	0.0173766
GO:0048286	lung alveolus development	BP	64	0.046875	0.213042	3.37381	0.000741359	0.0181941
GO:0060350	endochondral bone morphogenesis	BP	64	0.046875	0.213042	3.37381	0.000741359	0.0181941
GO:0001837	epithelial to mesenchymal transition	BP	149	0.033557	0.180693	3.37241	0.000745127	0.0182146
GO:2000243	positive regulation of reproductive process	BP	104	0.0384615	0.193239	3.36332	0.000770117	0.0187516
GO:2000241	regulation of reproductive process	BP	200	0.03	0.171015	3.35869	0.000783118	0.0189937
GO:0033687	osteoblast proliferation	BP	32	0.0625	0.245935	3.35216	0.000801849	0.0193723
GO:0060349	bone morphogenesis	BP	105	0.0380952	0.192344	3.33833	0.000842823	0.0202213
GO:0048568	embryonic organ development	BP	504	0.0218254	0.146258	3.33811	0.000843504	0.0202213
GO:0032835	glomerulus development	BP	65	0.0461538	0.211451	3.3364	0.000848724	0.0202682
GO:0071902	positive regulation of protein serine/threonine kinase activity	BP	203	0.0295567	0.169779	3.31454	0.000917939	0.0218371
GO:0000281	mitotic cytokinesis	BP	66	0.0454545	0.209895	3.29975	0.000967714	0.0228462
GO:0060389	pathway-restricted SMAD protein phosphorylation	BP	66	0.0454545	0.209895	3.29975	0.000967714	0.0228462
GO:0022410	circadian sleep/wake cycle process	BP	33	0.0606061	0.242306	3.28501	0.00101979	0.0238939
GO:1903421	regulation of synaptic vesicle recycling	BP	33	0.0606061	0.242306	3.28501	0.00101979	0.0238939
GO:0001822	kidney development	BP	320	0.025	0.156369	3.27422	0.00105954	0.0247319
GO:0070507	regulation of microtubule cytoskeleton organization	BP	155	0.0322581	0.177257	3.26243	0.00110462	0.0256876
GO:0070542	response to fatty acid	BP	34	0.0588235	0.238833	3.22061	0.00127918	0.0294164
GO:0150076	neuroinflammatory response	BP	34	0.0588235	0.238833	3.22061	0.00127918	0.0294164
GO:1905476	negative regulation of protein localization to membrane	BP	34	0.0588235	0.238833	3.22061	0.00127918	0.0294164
GO:0060840	artery development	BP	110	0.0363636	0.18805	3.21795	0.00129108	0.0295806
GO:0050679	positive regulation of epithelial cell proliferation	BP	210	0.0285714	0.166997	3.21467	0.00130593	0.0298107
GO:1904659	glucose transmembrane transport	BP	111	0.036036	0.187225	3.19474	0.00139957	0.0318313
GO:0008645	hexose transmembrane transport	BP	112	0.0357143	0.186411	3.1718	0.00151499	0.0342058
GO:0060078	regulation of postsynaptic membrane potential	BP	112	0.0357143	0.186411	3.1718	0.00151499	0.0342058
GO:0048285	organelle fission	BP	460	0.0217391	0.145989	3.16503	0.00155069	0.0348849
GO:0042130	negative regulation of T cell proliferation	BP	70	0.0428571	0.203997	3.16029	0.00157613	0.0351341
GO:0035116	embryonic hindlimb morphogenesis	BP	35	0.0571429	0.235504	3.15876	0.0015844	0.0351341
GO:0090162	establishment of epithelial cell polarity	BP	35	0.0571429	0.235504	3.15876	0.0015844	0.0351341
GO:0098868	bone growth	BP	35	0.0571429	0.235504	3.15876	0.0015844	0.0351341
GO:0043506	regulation of JUN kinase activity	BP	71	0.0422535	0.202599	3.12708	0.00176551	0.0387849
GO:0015749	monosaccharide transmembrane transport	BP	114	0.0350877	0.184814	3.1267	0.00176778	0.0387849
GO:1903076	regulation of protein localization to plasma membrane	BP	114	0.0350877	0.184814	3.1267	0.00176778	0.0387849
GO:0051656	establishment of organelle localization	BP	400	0.0225	0.148489	3.1152	0.00183823	0.0401886
GO:0044782	cilium organization	BP	337	0.0237389	0.152461	3.10591	0.00189693	0.0413264
GO:0034219	carbohydrate transmembrane transport	BP	115	0.0347826	0.184031	3.10454	0.00190573	0.0413729
GO:0010737	protein kinase A signaling	BP	36	0.0555556	0.232311	3.09929	0.00193982	0.0418206
GO:0031297	replication fork processing	BP	36	0.0555556	0.232311	3.09929	0.00193982	0.0418206
GO:1905330	regulation of morphogenesis of an epithelium	BP	72	0.0416667	0.201229	3.09449	0.00197151	0.0423567
GO:0051640	organelle localization	BP	540	0.0203704	0.141395	3.08323	0.00204768	0.0438415
GO:0042692	muscle cell differentiation	BP	406	0.0221675	0.14741	3.06485	0.00217778	0.0464667
GO:0090100	positive regulation of transmembrane receptor protein serine/threonine kinase signaling pathway	BP	117	0.034188	0.182493	3.06097	0.00220623	0.0469126
GO:0050890	cognition	BP	343	0.0233236	0.15115	3.04899	0.00229608	0.0486325
GO:0001881	receptor recycling	BP	37	0.0540541	0.229243	3.04204	0.00234977	0.0486325
GO:0009069	serine family amino acid metabolic process	BP	37	0.0540541	0.229243	3.04204	0.00234977	0.0486325
GO:0051294	establishment of spindle orientation	BP	37	0.0540541	0.229243	3.04204	0.00234977	0.0486325
GO:0051953	negative regulation of amine transport	BP	37	0.0540541	0.229243	3.04204	0.00234977	0.0486325
GO:0060071	Wnt signaling pathway, planar cell polarity pathway	BP	37	0.0540541	0.229243	3.04204	0.00234977	0.0486325
GO:0061384	heart trabecula morphogenesis	BP	37	0.0540541	0.229243	3.04204	0.00234977	0.0486325
GO:1903432	regulation of TORC1 signaling	BP	37	0.0540541	0.229243	3.04204	0.00234977	0.0486325
GO:0030512	negative regulation of transforming growth factor beta receptor signaling pathway	BP	74	0.0405405	0.198569	3.03108	0.00243677	0.0493508
GO:0060976	coronary vasculature development	BP	74	0.0405405	0.198569	3.03108	0.00243677	0.0493508
GO:0046626	regulation of insulin receptor signaling pathway	BP	75	0.04	0.197279	3.00023	0.00269777	0.0493508
GO:0048645	animal organ formation	BP	75	0.04	0.197279	3.00023	0.00269777	0.0493508
GO:0050709	negative regulation of protein secretion	BP	75	0.04	0.197279	3.00023	0.00269777	0.0493508
GO:0002676	regulation of chronic inflammatory response	BP	11	0.0909091	0.301511	2.99614	0.0027342	0.0493508
GO:0002883	regulation of hypersensitivity	BP	11	0.0909091	0.301511	2.99614	0.0027342	0.0493508
GO:0003129	heart induction	BP	11	0.0909091	0.301511	2.99614	0.0027342	0.0493508
GO:0003139	secondary heart field specification	BP	11	0.0909091	0.301511	2.99614	0.0027342	0.0493508
GO:0010739	positive regulation of protein kinase A signaling	BP	11	0.0909091	0.301511	2.99614	0.0027342	0.0493508
GO:0014832	urinary bladder smooth muscle contraction	BP	11	0.0909091	0.301511	2.99614	0.0027342	0.0493508
GO:0031620	regulation of fever generation	BP	11	0.0909091	0.301511	2.99614	0.0027342	0.0493508
GO:0031943	regulation of glucocorticoid metabolic process	BP	11	0.0909091	0.301511	2.99614	0.0027342	0.0493508
GO:0032000	positive regulation of fatty acid beta-oxidation	BP	11	0.0909091	0.301511	2.99614	0.0027342	0.0493508
GO:0032342	aldosterone biosynthetic process	BP	11	0.0909091	0.301511	2.99614	0.0027342	0.0493508
GO:0032353	negative regulation of hormone biosynthetic process	BP	11	0.0909091	0.301511	2.99614	0.0027342	0.0493508
GO:0033080	immature T cell proliferation in thymus	BP	11	0.0909091	0.301511	2.99614	0.0027342	0.0493508
GO:0033327	Leydig cell differentiation	BP	11	0.0909091	0.301511	2.99614	0.0027342	0.0493508
GO:0034454	microtubule anchoring at centrosome	BP	11	0.0909091	0.301511	2.99614	0.0027342	0.0493508
GO:0034650	cortisol metabolic process	BP	11	0.0909091	0.301511	2.99614	0.0027342	0.0493508
GO:0038203	TORC2 signaling	BP	11	0.0909091	0.301511	2.99614	0.0027342	0.0493508
GO:0042538	hyperosmotic salinity response	BP	11	0.0909091	0.301511	2.99614	0.0027342	0.0493508
GO:0044771	meiotic cell cycle phase transition	BP	11	0.0909091	0.301511	2.99614	0.0027342	0.0493508
GO:0045603	positive regulation of endothelial cell differentiation	BP	11	0.0909091	0.301511	2.99614	0.0027342	0.0493508
GO:0045945	positive regulation of transcription by RNA polymerase III	BP	11	0.0909091	0.301511	2.99614	0.0027342	0.0493508
GO:0051657	maintenance of organelle location	BP	11	0.0909091	0.301511	2.99614	0.0027342	0.0493508
GO:0060159	regulation of dopamine receptor signaling pathway	BP	11	0.0909091	0.301511	2.99614	0.0027342	0.0493508
GO:0060174	limb bud formation	BP	11	0.0909091	0.301511	2.99614	0.0027342	0.0493508
GO:0060179	male mating behavior	BP	11	0.0909091	0.301511	2.99614	0.0027342	0.0493508
GO:0060405	regulation of penile erection	BP	11	0.0909091	0.301511	2.99614	0.0027342	0.0493508
GO:0060430	lung saccule development	BP	11	0.0909091	0.301511	2.99614	0.0027342	0.0493508
GO:0060600	dichotomous subdivision of an epithelial terminal unit	BP	11	0.0909091	0.301511	2.99614	0.0027342	0.0493508
GO:0060693	regulation of branching involved in salivary gland morphogenesis	BP	11	0.0909091	0.301511	2.99614	0.0027342	0.0493508
GO:0060768	regulation of epithelial cell proliferation involved in prostate gland development	BP	11	0.0909091	0.301511	2.99614	0.0027342	0.0493508
GO:0060920	cardiac pacemaker cell differentiation	BP	11	0.0909091	0.301511	2.99614	0.0027342	0.0493508
GO:0071415	cellular response to purine-containing compound	BP	11	0.0909091	0.301511	2.99614	0.0027342	0.0493508
GO:0071474	cellular hyperosmotic response	BP	11	0.0909091	0.301511	2.99614	0.0027342	0.0493508
GO:0072102	glomerulus morphogenesis	BP	11	0.0909091	0.301511	2.99614	0.0027342	0.0493508
GO:0072178	nephric duct morphogenesis	BP	11	0.0909091	0.301511	2.99614	0.0027342	0.0493508
GO:0090184	positive regulation of kidney development	BP	11	0.0909091	0.301511	2.99614	0.0027342	0.0493508
GO:0099004	calmodulin dependent kinase signaling pathway	BP	11	0.0909091	0.301511	2.99614	0.0027342	0.0493508
GO:0099612	protein localization to axon	BP	11	0.0909091	0.301511	2.99614	0.0027342	0.0493508
GO:0150065	regulation of deacetylase activity	BP	11	0.0909091	0.301511	2.99614	0.0027342	0.0493508
GO:2000727	positive regulation of cardiac muscle cell differentiation	BP	11	0.0909091	0.301511	2.99614	0.0027342	0.0493508

## Sheet: 12h
GO.ID	Term	Ontology	set.size	set.mean	set.sd	z.score	p.value	p.adj
GO:0001503	ossification	BP	389	0.136247	0.343492	8.81467	0	0
GO:0030198	extracellular matrix organization	BP	304	0.164474	0.371316	10.1743	0	0
GO:0030326	embryonic limb morphogenesis	BP	138	0.202899	0.403623	9.01737	0	0
GO:0035107	appendage morphogenesis	BP	165	0.193939	0.396586	9.30784	0	0
GO:0035108	limb morphogenesis	BP	165	0.193939	0.396586	9.30784	0	0
GO:0035113	embryonic appendage morphogenesis	BP	138	0.202899	0.403623	9.01737	0	0
GO:0043062	extracellular structure organization	BP	305	0.163934	0.370824	10.1453	0	0
GO:0045229	external encapsulating structure organization	BP	306	0.163399	0.370335	10.1165	0	0
GO:0048640	negative regulation of developmental growth	BP	127	0.19685	0.399193	8.31743	0	0
GO:0048736	appendage development	BP	192	0.197917	0.399471	10.3152	0	0
GO:0060173	limb development	BP	192	0.197917	0.399471	10.3152	0	0
GO:0060349	bone morphogenesis	BP	105	0.219048	0.415585	8.66168	0	0
GO:0001655	urogenital system development	BP	378	0.12963	0.336341	8.05856	6.66134e-16	3.18156e-13
GO:0031345	negative regulation of cell projection organization	BP	206	0.160194	0.36768	8.05613	8.88178e-16	3.93907e-13
GO:0045926	negative regulation of growth	BP	262	0.145038	0.352813	7.90378	2.66454e-15	1.10294e-12
GO:0001501	skeletal system development	BP	522	0.114943	0.319259	7.86007	3.77476e-15	1.46484e-12
GO:0045596	negative regulation of cell differentiation	BP	680	0.105882	0.307913	7.84483	4.44089e-15	1.62197e-12
GO:0060348	bone development	BP	233	0.150215	0.358051	7.83253	4.88498e-15	1.68505e-12
GO:0010977	negative regulation of neuron projection development	BP	158	0.170886	0.377606	7.69955	1.35447e-14	4.42627e-12
GO:2000050	regulation of non-canonical Wnt signaling pathway	BP	25	0.36	0.489898	7.62902	2.37588e-14	7.37591e-12
GO:0048705	skeletal system morphogenesis	BP	251	0.143426	0.351207	7.60966	2.75335e-14	8.14075e-12
GO:0003002	regionalization	BP	377	0.124668	0.330782	7.57735	3.53051e-14	9.96406e-12
GO:0072001	renal system development	BP	335	0.128358	0.334989	7.46465	8.34888e-14	2.25383e-11
GO:0050771	negative regulation of axonogenesis	BP	70	0.228571	0.422944	7.45216	9.19265e-14	2.37821e-11
GO:0048846	axon extension involved in axon guidance	BP	37	0.297297	0.463373	7.43737	1.02807e-13	2.4551e-11
GO:1902284	neuron projection extension involved in neuron projection guidance	BP	37	0.297297	0.463373	7.43737	1.02807e-13	2.4551e-11
GO:0060350	endochondral bone morphogenesis	BP	64	0.234375	0.426956	7.34949	1.98952e-13	4.57516e-11
GO:0048843	negative regulation of axon extension involved in axon guidance	BP	27	0.333333	0.480384	7.25805	3.92797e-13	8.71027e-11
GO:0003180	aortic valve morphogenesis	BP	22	0.363636	0.492366	7.23867	4.53193e-13	9.568e-11
GO:0001649	osteoblast differentiation	BP	200	0.15	0.357967	7.23596	4.62297e-13	9.568e-11
GO:0060485	mesenchyme development	BP	288	0.131944	0.339019	7.20956	5.61329e-13	1.12429e-10
GO:0010721	negative regulation of cell development	BP	201	0.149254	0.357228	7.20277	5.89973e-13	1.14473e-10
GO:0007389	pattern specification process	BP	472	0.112288	0.316056	7.18243	6.84786e-13	1.28843e-10
GO:0030199	collagen fibril organization	BP	59	0.237288	0.429072	7.16408	7.83151e-13	1.43017e-10
GO:0003272	endocardial cushion formation	BP	28	0.321429	0.475595	7.08651	1.37534e-12	2.43986e-10
GO:0001656	metanephros development	BP	91	0.197802	0.400549	7.07829	1.4595e-12	2.51723e-10
GO:0030111	regulation of Wnt signaling pathway	BP	310	0.125806	0.332167	6.95721	3.47078e-12	5.82434e-10
GO:0030517	negative regulation of axon extension	BP	48	0.25	0.437595	6.88655	5.71609e-12	9.3398e-10
GO:1905114	cell surface receptor signaling pathway involved in cell-cell signaling	BP	518	0.106178	0.308363	6.8516	7.30283e-12	1.16265e-09
GO:0120035	regulation of plasma membrane bounded cell projection organization	BP	713	0.0967742	0.295858	6.84205	7.80664e-12	1.21179e-09
GO:0031344	regulation of cell projection organization	BP	728	0.0961538	0.295005	6.83385	8.2665e-12	1.25187e-09
GO:0030178	negative regulation of Wnt signaling pathway	BP	162	0.154321	0.362376	6.77327	1.25902e-11	1.86124e-09
GO:0060070	canonical Wnt signaling pathway	BP	296	0.125	0.331279	6.7283	1.71656e-11	2.43703e-09
GO:0001822	kidney development	BP	320	0.121875	0.327654	6.72742	1.727e-11	2.43703e-09
GO:0003197	endocardial cushion development	BP	50	0.24	0.431419	6.68646	2.28628e-11	3.15456e-09
GO:0035136	forelimb morphogenesis	BP	44	0.25	0.438019	6.59272	4.31855e-11	5.8291e-09
GO:0042733	embryonic digit morphogenesis	BP	66	0.212121	0.411943	6.58793	4.4601e-11	5.89208e-09
GO:0010975	regulation of neuron projection development	BP	535	0.102804	0.303987	6.58358	4.59264e-11	5.94077e-09
GO:0002062	chondrocyte differentiation	BP	109	0.174312	0.38113	6.56081	5.3517e-11	6.78136e-09
GO:0048762	mesenchymal cell differentiation	BP	233	0.133047	0.340357	6.55766	5.46574e-11	6.78735e-09
GO:0045667	regulation of osteoblast differentiation	BP	139	0.158273	0.366317	6.49663	8.21412e-11	1.00003e-08
GO:0060284	regulation of cell development	BP	583	0.0994854	0.29957	6.48772	8.71461e-11	1.02637e-08
GO:0035137	hindlimb morphogenesis	BP	45	0.244444	0.434613	6.48692	8.76106e-11	1.02637e-08
GO:0001958	endochondral ossification	BP	32	0.28125	0.456803	6.47634	9.39768e-11	1.04197e-08
GO:0036075	replacement ossification	BP	32	0.28125	0.456803	6.47634	9.39768e-11	1.04197e-08
GO:0099068	postsynapse assembly	BP	32	0.28125	0.456803	6.47634	9.39768e-11	1.04197e-08
GO:0016055	Wnt signaling pathway	BP	422	0.109005	0.312015	6.45307	1.0961e-10	1.19398e-08
GO:0198738	cell-cell signaling by wnt	BP	424	0.108491	0.311366	6.41691	1.39068e-10	1.48874e-08
GO:0007507	heart development	BP	618	0.0970874	0.296317	6.39273	1.62951e-10	1.69745e-08
GO:0050768	negative regulation of neurogenesis	BP	162	0.148148	0.356348	6.39172	1.64031e-10	1.69745e-08
GO:0048812	neuron projection morphogenesis	BP	691	0.0940666	0.292133	6.38156	1.75288e-10	1.78421e-08
GO:0048589	developmental growth	BP	765	0.0915033	0.288512	6.37774	1.79715e-10	1.79976e-08
GO:0048841	regulation of axon extension involved in axon guidance	BP	33	0.272727	0.452267	6.33991	2.29899e-10	2.23038e-08
GO:1905314	semi-lunar valve development	BP	33	0.272727	0.452267	6.33991	2.29899e-10	2.23038e-08
GO:0003176	aortic valve development	BP	27	0.296296	0.465322	6.32657	2.50672e-10	2.3945e-08
GO:0003179	heart valve morphogenesis	BP	47	0.234043	0.427976	6.28451	3.28898e-10	3.07259e-08
GO:0060828	regulation of canonical Wnt signaling pathway	BP	243	0.127572	0.334301	6.28325	3.31557e-10	3.07259e-08
GO:0051961	negative regulation of nervous system development	BP	166	0.144578	0.352739	6.24741	4.17322e-10	3.81051e-08
GO:0045668	negative regulation of osteoblast differentiation	BP	55	0.218182	0.416818	6.22998	4.66489e-10	4.19772e-08
GO:0007411	axon guidance	BP	246	0.126016	0.332544	6.20365	5.51696e-10	4.89354e-08
GO:0120039	plasma membrane bounded cell projection morphogenesis	BP	706	0.092068	0.289327	6.19147	5.96042e-10	5.21243e-08
GO:0048010	vascular endothelial growth factor receptor signaling pathway	BP	48	0.229167	0.424744	6.18758	6.10952e-10	5.26862e-08
GO:0097485	neuron projection guidance	BP	247	0.125506	0.331965	6.17738	6.51755e-10	5.54349e-08
GO:0003184	pulmonary valve morphogenesis	BP	17	0.352941	0.492592	6.14898	7.79848e-10	6.54334e-08
GO:0035567	non-canonical Wnt signaling pathway	BP	56	0.214286	0.414039	6.1453	7.9812e-10	6.60737e-08
GO:0048667	cell morphogenesis involved in neuron differentiation	BP	637	0.0941915	0.292325	6.13418	8.55994e-10	6.99325e-08
GO:0048858	cell projection morphogenesis	BP	711	0.0914205	0.288409	6.12914	8.83535e-10	7.12451e-08
GO:0030177	positive regulation of Wnt signaling pathway	BP	138	0.152174	0.360498	6.12529	9.05181e-10	7.20547e-08
GO:0072073	kidney epithelium development	BP	149	0.147651	0.35595	6.09845	1.07101e-09	8.4176e-08
GO:0035115	embryonic forelimb morphogenesis	BP	35	0.257143	0.44344	6.08319	1.17816e-09	9.03112e-08
GO:0035116	embryonic hindlimb morphogenesis	BP	35	0.257143	0.44344	6.08319	1.17816e-09	9.03112e-08
GO:0090090	negative regulation of canonical Wnt signaling pathway	BP	129	0.155039	0.363353	6.07875	1.21126e-09	9.17157e-08
GO:0051129	negative regulation of cellular component organization	BP	701	0.0912981	0.288238	6.06838	1.29211e-09	9.66589e-08
GO:0003203	endocardial cushion morphogenesis	BP	36	0.25	0.439155	5.96215	2.48936e-09	1.84005e-07
GO:0007160	cell-matrix adhesion	BP	222	0.126126	0.332742	5.89769	3.68633e-09	2.69275e-07
GO:0051145	smooth muscle cell differentiation	BP	76	0.184211	0.390232	5.89205	3.81433e-09	2.75386e-07
GO:0031589	cell-substrate adhesion	BP	360	0.108333	0.311234	5.88871	3.89215e-09	2.77774e-07
GO:0030947	regulation of vascular endothelial growth factor receptor signaling pathway	BP	30	0.266667	0.449776	5.88374	4.01104e-09	2.83006e-07
GO:0061448	connective tissue development	BP	271	0.118081	0.323301	5.87922	4.12205e-09	2.87571e-07
GO:0050919	negative chemotaxis	BP	44	0.227273	0.423915	5.86274	4.553e-09	3.14107e-07
GO:0032990	cell part morphogenesis	BP	733	0.0886767	0.284471	5.86074	4.60801e-09	3.14408e-07
GO:0060322	head development	BP	704	0.0894886	0.285651	5.84543	5.05249e-09	3.40988e-07
GO:0061564	axon development	BP	515	0.0970874	0.296365	5.82045	5.86886e-09	3.91825e-07
GO:0007169	transmembrane receptor protein tyrosine kinase signaling pathway	BP	588	0.0935374	0.291432	5.8083	6.31086e-09	4.16853e-07
GO:0071363	cellular response to growth factor stimulus	BP	603	0.092869	0.29049	5.80357	6.49176e-09	4.24288e-07
GO:0051216	cartilage development	BP	202	0.128713	0.335714	5.80166	6.56602e-09	4.24671e-07
GO:0071526	semaphorin-plexin signaling pathway	BP	45	0.222222	0.420437	5.76508	8.16207e-09	5.22457e-07
GO:0001944	vasculature development	BP	759	0.0869565	0.281957	5.73412	9.80224e-09	6.21042e-07
GO:0051960	regulation of nervous system development	BP	540	0.0944444	0.292717	5.66273	1.48987e-08	9.34403e-07
GO:0040013	negative regulation of locomotion	BP	332	0.108434	0.311397	5.66001	1.51365e-08	9.39823e-07
GO:0009952	anterior/posterior pattern specification	BP	231	0.121212	0.327082	5.65407	1.56691e-08	9.6326e-07
GO:0048729	tissue morphogenesis	BP	676	0.0887574	0.284604	5.63036	1.79829e-08	1.09398e-06
GO:0070848	response to growth factor	BP	616	0.0909091	0.287713	5.62879	1.81478e-08	1.09398e-06
GO:0048799	animal organ maturation	BP	32	0.25	0.439941	5.62061	1.9028e-08	1.13601e-06
GO:0007423	sensory organ development	BP	617	0.0907618	0.287503	5.61552	1.9597e-08	1.15884e-06
GO:0071230	cellular response to amino acid stimulus	BP	63	0.190476	0.395831	5.6037	2.09824e-08	1.22058e-06
GO:0001568	blood vessel development	BP	724	0.0870166	0.282054	5.60327	2.10342e-08	1.22058e-06
GO:0007409	axonogenesis	BP	473	0.0972516	0.296614	5.58961	2.27585e-08	1.3084e-06
GO:0048863	stem cell differentiation	BP	223	0.121076	0.32695	5.54432	2.95097e-08	1.68097e-06
GO:0043931	ossification involved in bone maturation	BP	26	0.269231	0.452344	5.5402	3.0213e-08	1.70538e-06
GO:0030308	negative regulation of cell growth	BP	200	0.125	0.331549	5.51734	3.44164e-08	1.92515e-06
GO:0034330	cell junction organization	BP	748	0.0855615	0.279903	5.50275	3.73919e-08	2.07291e-06
GO:0060740	prostate gland epithelium morphogenesis	BP	33	0.242424	0.435194	5.49723	3.85797e-08	2.11984e-06
GO:0060560	developmental growth involved in morphogenesis	BP	275	0.112727	0.316836	5.49065	4.00449e-08	2.18104e-06
GO:0048598	embryonic morphogenesis	BP	644	0.0885093	0.284255	5.46004	4.76023e-08	2.57011e-06
GO:0009953	dorsal/ventral pattern formation	BP	103	0.15534	0.364	5.44303	5.23826e-08	2.80383e-06
GO:0007420	brain development	BP	647	0.0880989	0.283658	5.42184	5.89874e-08	3.13037e-06
GO:0099084	postsynaptic specialization organization	BP	41	0.219512	0.419058	5.41833	6.01597e-08	3.14541e-06
GO:0002009	morphogenesis of an epithelium	BP	572	0.0909091	0.287731	5.41796	6.02842e-08	3.14541e-06
GO:0055123	digestive system development	BP	135	0.140741	0.349049	5.4132	6.19081e-08	3.20323e-06
GO:0060442	branching involved in prostate gland morphogenesis	BP	15	0.333333	0.48795	5.40822	6.36543e-08	3.23959e-06
GO:2000095	regulation of Wnt signaling pathway, planar cell polarity pathway	BP	15	0.333333	0.48795	5.40822	6.36543e-08	3.23959e-06
GO:0098698	postsynaptic specialization assembly	BP	27	0.259259	0.446576	5.39509	6.8488e-08	3.45725e-06
GO:0060512	prostate gland morphogenesis	BP	34	0.235294	0.430562	5.37878	7.49934e-08	3.75512e-06
GO:0003170	heart valve development	BP	58	0.189655	0.395452	5.34578	9.00282e-08	4.41009e-06
GO:0050922	negative regulation of chemotaxis	BP	58	0.189655	0.395452	5.34578	9.00282e-08	4.41009e-06
GO:0003177	pulmonary valve development	BP	21	0.285714	0.46291	5.34401	9.0915e-08	4.41009e-06
GO:0031290	retinal ganglion cell axon guidance	BP	21	0.285714	0.46291	5.34401	9.0915e-08	4.41009e-06
GO:0010092	specification of animal organ identity	BP	42	0.214286	0.4153	5.32014	1.03688e-07	4.99069e-06
GO:0003007	heart morphogenesis	BP	270	0.111111	0.314853	5.31051	1.09318e-07	5.2212e-06
GO:0001837	epithelial to mesenchymal transition	BP	149	0.134228	0.342047	5.30301	1.13908e-07	5.39888e-06
GO:0016339	calcium-dependent cell-cell adhesion via plasma membrane cell adhesion molecules	BP	35	0.228571	0.426043	5.2649	1.40265e-07	6.59777e-06
GO:0070977	bone maturation	BP	28	0.25	0.440959	5.25708	1.46359e-07	6.78673e-06
GO:0001823	mesonephros development	BP	107	0.149533	0.358291	5.25694	1.46468e-07	6.78673e-06
GO:0090263	positive regulation of canonical Wnt signaling pathway	BP	108	0.148148	0.356903	5.2118	1.87016e-07	8.60137e-06
GO:0072111	cell proliferation involved in kidney development	BP	22	0.272727	0.455842	5.1751	2.27784e-07	1.03993e-05
GO:0050767	regulation of neurogenesis	BP	442	0.0950226	0.293578	5.16991	2.34203e-07	1.06144e-05
GO:0008285	negative regulation of cell population proliferation	BP	732	0.0833333	0.276574	5.14432	2.68486e-07	1.20799e-05
GO:0003139	secondary heart field specification	BP	11	0.363636	0.504525	5.11712	3.10238e-07	1.34704e-05
GO:0019227	neuronal action potential propagation	BP	11	0.363636	0.504525	5.11712	3.10238e-07	1.34704e-05
GO:0032342	aldosterone biosynthetic process	BP	11	0.363636	0.504525	5.11712	3.10238e-07	1.34704e-05
GO:0072178	nephric duct morphogenesis	BP	11	0.363636	0.504525	5.11712	3.10238e-07	1.34704e-05
GO:0098870	action potential propagation	BP	11	0.363636	0.504525	5.11712	3.10238e-07	1.34704e-05
GO:0003206	cardiac chamber morphogenesis	BP	143	0.132867	0.340624	5.11536	3.13141e-07	1.3502e-05
GO:0030282	bone mineralization	BP	121	0.140496	0.348946	5.10998	3.22191e-07	1.37964e-05
GO:2000027	regulation of animal organ morphogenesis	BP	132	0.136364	0.344482	5.10828	3.25111e-07	1.38261e-05
GO:0060021	roof of mouth development	BP	100	0.15	0.35887	5.10385	3.32806e-07	1.40571e-05
GO:0072132	mesenchyme morphogenesis	BP	53	0.188679	0.394998	5.07512	3.87247e-07	1.6246e-05
GO:0006081	cellular aldehyde metabolic process	BP	62	0.177419	0.385142	5.06087	4.17347e-07	1.73913e-05
GO:0050808	synapse organization	BP	483	0.0910973	0.288046	4.98765	6.11186e-07	2.5299e-05
GO:0003198	epithelial to mesenchymal transition involved in endocardial cushion formation	BP	17	0.294118	0.469668	4.97537	6.51224e-07	2.67778e-05
GO:0001657	ureteric bud development	BP	104	0.144231	0.353025	4.92014	8.64837e-07	3.48687e-05
GO:0072163	mesonephric epithelium development	BP	104	0.144231	0.353025	4.92014	8.64837e-07	3.48687e-05
GO:0072164	mesonephric tubule development	BP	104	0.144231	0.353025	4.92014	8.64837e-07	3.48687e-05
GO:0043567	regulation of insulin-like growth factor receptor signaling pathway	BP	24	0.25	0.442326	4.86663	1.13517e-06	4.54729e-05
GO:0090287	regulation of cellular response to growth factor stimulus	BP	291	0.103093	0.304604	4.84966	1.23675e-06	4.8986e-05
GO:0060351	cartilage development involved in endochondral bone morphogenesis	BP	39	0.205128	0.409074	4.84935	1.23865e-06	4.8986e-05
GO:0006705	mineralocorticoid biosynthetic process	BP	12	0.333333	0.492366	4.8369	1.3188e-06	5.08599e-05
GO:0048251	elastic fiber assembly	BP	12	0.333333	0.492366	4.8369	1.3188e-06	5.08599e-05
GO:0072176	nephric duct development	BP	12	0.333333	0.492366	4.8369	1.3188e-06	5.08599e-05
GO:0097090	presynaptic membrane organization	BP	12	0.333333	0.492366	4.8369	1.3188e-06	5.08599e-05
GO:0048638	regulation of developmental growth	BP	392	0.0943878	0.292741	4.80118	1.57734e-06	6.04549e-05
GO:0002076	osteoblast development	BP	18	0.277778	0.460889	4.78428	1.716e-06	6.43577e-05
GO:0003128	heart field specification	BP	18	0.277778	0.460889	4.78428	1.716e-06	6.43577e-05
GO:0099150	regulation of postsynaptic specialization assembly	BP	18	0.277778	0.460889	4.78428	1.716e-06	6.43577e-05
GO:0035023	regulation of Rho protein signal transduction	BP	86	0.151163	0.360308	4.78374	1.72063e-06	6.43577e-05
GO:0043200	response to amino acid	BP	76	0.157895	0.367065	4.78031	1.75028e-06	6.46875e-05
GO:0071229	cellular response to acid chemical	BP	76	0.157895	0.367065	4.78031	1.75028e-06	6.46875e-05
GO:0031214	biomineral tissue development	BP	165	0.121212	0.327367	4.77069	1.83598e-06	6.74533e-05
GO:0003205	cardiac chamber development	BP	190	0.115789	0.320818	4.75931	1.94256e-06	7.09492e-05
GO:0003151	outflow tract morphogenesis	BP	87	0.149425	0.358574	4.73304	2.21187e-06	8.03129e-05
GO:0071417	cellular response to organonitrogen compound	BP	516	0.0872093	0.282415	4.72679	2.28095e-06	8.23395e-05
GO:0030900	forebrain development	BP	382	0.0942408	0.292547	4.72433	2.30879e-06	8.28629e-05
GO:0110148	biomineralization	BP	167	0.11976	0.325658	4.70864	2.49376e-06	8.8987e-05
GO:0021987	cerebral cortex development	BP	109	0.137615	0.346086	4.70264	2.56817e-06	9.11187e-05
GO:0001763	morphogenesis of a branching structure	BP	245	0.106122	0.308625	4.67552	2.93212e-06	0.000103378
GO:0048514	blood vessel morphogenesis	BP	629	0.0826709	0.275603	4.67448	2.94701e-06	0.000103378
GO:0040008	regulation of growth	BP	695	0.0805755	0.272378	4.65	3.31927e-06	0.000115783
GO:0032330	regulation of chondrocyte differentiation	BP	50	0.18	0.388088	4.63181	3.62475e-06	0.000125732
GO:0048565	digestive tract development	BP	122	0.131148	0.338954	4.63023	3.65254e-06	0.000125992
GO:0060411	cardiac septum morphogenesis	BP	79	0.151899	0.361216	4.61583	3.91536e-06	0.000134312
GO:0061061	muscle structure development	BP	667	0.0809595	0.272978	4.60089	4.20699e-06	0.000143523
GO:0060065	uterus development	BP	26	0.230769	0.429669	4.591	4.41124e-06	0.000149669
GO:0030949	positive regulation of vascular endothelial growth factor receptor signaling pathway	BP	13	0.307692	0.480384	4.58722	4.49192e-06	0.000151578
GO:0034329	cell junction assembly	BP	435	0.0896552	0.286016	4.58051	4.63852e-06	0.000155679
GO:0042692	muscle cell differentiation	BP	406	0.091133	0.288153	4.56745	4.93702e-06	0.000164806
GO:0050770	regulation of axonogenesis	BP	185	0.113514	0.31808	4.54526	5.48671e-06	0.000182176
GO:0051147	regulation of muscle cell differentiation	BP	148	0.121622	0.327958	4.54052	5.61169e-06	0.000185335
GO:0051153	regulation of striated muscle cell differentiation	BP	102	0.137255	0.345816	4.53072	5.87824e-06	0.000193111
GO:1990138	neuron projection extension	BP	199	0.110553	0.314368	4.51274	6.39966e-06	0.000209134
GO:0001736	establishment of planar polarity	BP	61	0.163934	0.373288	4.50957	6.49578e-06	0.000211164
GO:0085029	extracellular matrix assembly	BP	43	0.186047	0.39375	4.48661	7.23666e-06	0.000234023
GO:0090596	sensory organ morphogenesis	BP	309	0.0970874	0.296557	4.4851	7.2879e-06	0.000234459
GO:0031346	positive regulation of cell projection organization	BP	427	0.088993	0.285068	4.47038	7.80819e-06	0.000249902
GO:0048745	smooth muscle tissue development	BP	27	0.222222	0.423659	4.46362	8.05876e-06	0.000253994
GO:0086019	cell-cell signaling involved in cardiac conduction	BP	27	0.222222	0.423659	4.46362	8.05876e-06	0.000253994
GO:2000310	regulation of NMDA receptor activity	BP	27	0.222222	0.423659	4.46362	8.05876e-06	0.000253994
GO:0048009	insulin-like growth factor receptor signaling pathway	BP	35	0.2	0.40584	4.44661	8.72345e-06	0.000269995
GO:0097106	postsynaptic density organization	BP	35	0.2	0.40584	4.44661	8.72345e-06	0.000269995
GO:0007164	establishment of tissue polarity	BP	62	0.16129	0.370801	4.44564	8.76289e-06	0.000269995
GO:0048588	developmental cell growth	BP	269	0.100372	0.301055	4.44285	8.87754e-06	0.000269995
GO:0072189	ureter development	BP	20	0.25	0.444262	4.44216	8.90584e-06	0.000269995
GO:0090030	regulation of steroid hormone biosynthetic process	BP	20	0.25	0.444262	4.44216	8.90584e-06	0.000269995
GO:0097107	postsynaptic density assembly	BP	20	0.25	0.444262	4.44216	8.90584e-06	0.000269995
GO:0045669	positive regulation of osteoblast differentiation	BP	72	0.152778	0.362298	4.44196	8.9143e-06	0.000269995
GO:0001764	neuron migration	BP	189	0.111111	0.315104	4.43409	9.24605e-06	0.000278683
GO:0050708	regulation of protein secretion	BP	286	0.0979021	0.297703	4.37958	1.18908e-05	0.000356665
GO:0090092	regulation of transmembrane receptor protein serine/threonine kinase signaling pathway	BP	245	0.102041	0.303322	4.36461	1.27349e-05	0.000374646
GO:0010832	negative regulation of myotube differentiation	BP	14	0.285714	0.468807	4.36261	1.28523e-05	0.000374646
GO:0032341	aldosterone metabolic process	BP	14	0.285714	0.468807	4.36261	1.28523e-05	0.000374646
GO:0034309	primary alcohol biosynthetic process	BP	14	0.285714	0.468807	4.36261	1.28523e-05	0.000374646
GO:0035630	bone mineralization involved in bone maturation	BP	14	0.285714	0.468807	4.36261	1.28523e-05	0.000374646
GO:2000052	positive regulation of non-canonical Wnt signaling pathway	BP	14	0.285714	0.468807	4.36261	1.28523e-05	0.000374646
GO:0035637	multicellular organismal signaling	BP	154	0.116883	0.322329	4.34682	1.38127e-05	0.000400761
GO:0032964	collagen biosynthetic process	BP	54	0.166667	0.376177	4.33945	1.42838e-05	0.000412503
GO:0071772	response to BMP	BP	167	0.113772	0.31849	4.3328	1.47228e-05	0.000421261
GO:0071773	cellular response to BMP stimulus	BP	167	0.113772	0.31849	4.3328	1.47228e-05	0.000421261
GO:0035265	organ growth	BP	206	0.106796	0.309606	4.33009	1.49048e-05	0.000424514
GO:0060562	epithelial tube morphogenesis	BP	391	0.0895141	0.28585	4.32422	1.53072e-05	0.000433982
GO:0032332	positive regulation of chondrocyte differentiation	BP	21	0.238095	0.436436	4.28797	1.80315e-05	0.000506597
GO:1900016	negative regulation of cytokine production involved in inflammatory response	BP	21	0.238095	0.436436	4.28797	1.80315e-05	0.000506597
GO:0014068	positive regulation of phosphatidylinositol 3-kinase signaling	BP	75	0.146667	0.356156	4.27743	1.8906e-05	0.000528773
GO:0045444	fat cell differentiation	BP	249	0.100402	0.30114	4.27465	1.91439e-05	0.000533025
GO:0097435	supramolecular fiber organization	BP	730	0.0767123	0.266317	4.2557	2.084e-05	0.000575919
GO:0098742	cell-cell adhesion via plasma-membrane adhesion molecules	BP	209	0.105263	0.307629	4.25408	2.09909e-05	0.000575919
GO:0060071	Wnt signaling pathway, planar cell polarity pathway	BP	37	0.189189	0.397061	4.25376	2.1021e-05	0.000575919
GO:0050714	positive regulation of protein secretion	BP	157	0.11465	0.319618	4.25339	2.10555e-05	0.000575919
GO:0003279	cardiac septum development	BP	121	0.123967	0.330914	4.22791	2.35875e-05	0.000640089
GO:0001759	organ induction	BP	29	0.206897	0.412251	4.22673	2.37108e-05	0.000640089
GO:0003148	outflow tract septum morphogenesis	BP	29	0.206897	0.412251	4.22673	2.37108e-05	0.000640089
GO:0007178	transmembrane receptor protein serine/threonine kinase signaling pathway	BP	353	0.0906516	0.287521	4.20908	2.56418e-05	0.000689221
GO:0010463	mesenchymal cell proliferation	BP	56	0.160714	0.370591	4.20355	2.62759e-05	0.000700202
GO:0086001	cardiac muscle cell action potential	BP	56	0.160714	0.370591	4.20355	2.62759e-05	0.000700202
GO:0035249	synaptic transmission, glutamatergic	BP	110	0.127273	0.334804	4.19821	2.69037e-05	0.000713867
GO:0014065	phosphatidylinositol 3-kinase signaling	BP	134	0.119403	0.325479	4.19428	2.73736e-05	0.000723245
GO:0051966	regulation of synaptic transmission, glutamatergic	BP	77	0.142857	0.352222	4.17231	3.01529e-05	0.000793302
GO:0061138	morphogenesis of a branching epithelium	BP	226	0.10177	0.303017	4.17015	3.04395e-05	0.000797462
GO:0001778	plasma membrane repair	BP	15	0.266667	0.457738	4.15888	3.19805e-05	0.00082393
GO:0038065	collagen-activated signaling pathway	BP	15	0.266667	0.457738	4.15888	3.19805e-05	0.00082393
GO:0042693	muscle cell fate commitment	BP	15	0.266667	0.457738	4.15888	3.19805e-05	0.00082393
GO:2000035	regulation of stem cell division	BP	15	0.266667	0.457738	4.15888	3.19805e-05	0.00082393
GO:0043583	ear development	BP	241	0.0995851	0.300069	4.14289	3.4295e-05	0.000879908
GO:0060993	kidney morphogenesis	BP	100	0.13	0.337998	4.13408	3.5638e-05	0.000910603
GO:0061036	positive regulation of cartilage development	BP	30	0.2	0.406838	4.11625	3.8508e-05	0.000979901
GO:0048754	branching morphogenesis of an epithelial tube	BP	188	0.106383	0.30915	4.1072	4.00485e-05	0.00101494
GO:1901699	cellular response to nitrogen compound	BP	579	0.0794473	0.270669	4.09845	4.15926e-05	0.0010472
GO:0021537	telencephalon development	BP	243	0.0987654	0.298963	4.09808	4.16586e-05	0.0010472
GO:0014066	regulation of phosphatidylinositol 3-kinase signaling	BP	101	0.128713	0.336552	4.09208	4.27525e-05	0.00107036
GO:0007157	heterophilic cell-cell adhesion via plasma membrane cell adhesion molecules	BP	48	0.166667	0.376622	4.09067	4.30136e-05	0.00107258
GO:0048662	negative regulation of smooth muscle cell proliferation	BP	68	0.147059	0.356798	4.08789	4.35312e-05	0.00107683
GO:0086003	cardiac muscle cell contraction	BP	68	0.147059	0.356798	4.08789	4.35312e-05	0.00107683
GO:0051154	negative regulation of striated muscle cell differentiation	BP	39	0.179487	0.388776	4.07409	4.61953e-05	0.0011382
GO:0014070	response to organic cyclic compound	BP	700	0.0757143	0.26473	4.03413	5.48039e-05	0.00134497
GO:0048675	axon extension	BP	139	0.115108	0.320306	4.02657	5.65954e-05	0.00138347
GO:0060443	mammary gland morphogenesis	BP	59	0.152542	0.362632	4.01095	6.04757e-05	0.00145803
GO:0002063	chondrocyte development	BP	31	0.193548	0.40161	4.01052	6.05848e-05	0.00145803
GO:0009187	cyclic nucleotide metabolic process	BP	31	0.193548	0.40161	4.01052	6.05848e-05	0.00145803
GO:0060317	cardiac epithelial to mesenchymal transition	BP	31	0.193548	0.40161	4.01052	6.05848e-05	0.00145803
GO:0003181	atrioventricular valve morphogenesis	BP	23	0.217391	0.421741	4.0072	6.14433e-05	0.00146169
GO:0030539	male genitalia development	BP	23	0.217391	0.421741	4.0072	6.14433e-05	0.00146169
GO:0043501	skeletal muscle adaptation	BP	23	0.217391	0.421741	4.0072	6.14433e-05	0.00146169
GO:2000177	regulation of neural precursor cell proliferation	BP	115	0.121739	0.328415	4.00525	6.19521e-05	0.00146817
GO:0007416	synapse assembly	BP	192	0.104167	0.306275	4.00183	6.28552e-05	0.00148391
GO:0051493	regulation of cytoskeleton organization	BP	522	0.0804598	0.272265	3.99921	6.3555e-05	0.00149475
GO:0010717	regulation of epithelial to mesenchymal transition	BP	92	0.130435	0.338627	3.9847	6.75659e-05	0.00158308
GO:2000179	positive regulation of neural precursor cell proliferation	BP	70	0.142857	0.352454	3.97745	6.96587e-05	0.00162148
GO:0061387	regulation of extent of cell growth	BP	128	0.117188	0.322907	3.97707	6.97696e-05	0.00162148
GO:0003413	chondrocyte differentiation involved in endochondral bone morphogenesis	BP	16	0.25	0.447214	3.9728	7.10329e-05	0.00162148
GO:0008212	mineralocorticoid metabolic process	BP	16	0.25	0.447214	3.9728	7.10329e-05	0.00162148
GO:0040015	negative regulation of multicellular organism growth	BP	16	0.25	0.447214	3.9728	7.10329e-05	0.00162148
GO:0090051	negative regulation of cell migration involved in sprouting angiogenesis	BP	16	0.25	0.447214	3.9728	7.10329e-05	0.00162148
GO:0090128	regulation of synapse maturation	BP	16	0.25	0.447214	3.9728	7.10329e-05	0.00162148
GO:0072006	nephron development	BP	154	0.11039	0.314397	3.95556	7.63558e-05	0.00173661
GO:0010564	regulation of cell cycle process	BP	625	0.0768	0.266487	3.93796	8.21786e-05	0.00186222
GO:0061326	renal tubule development	BP	105	0.12381	0.330944	3.92908	8.5272e-05	0.00192529
GO:0001709	cell fate determination	BP	41	0.170732	0.380949	3.90601	9.38325e-05	0.00209571
GO:0086065	cell communication involved in cardiac conduction	BP	41	0.170732	0.380949	3.90601	9.38325e-05	0.00209571
GO:0110110	positive regulation of animal organ morphogenesis	BP	41	0.170732	0.380949	3.90601	9.38325e-05	0.00209571
GO:0001508	action potential	BP	143	0.111888	0.316337	3.89761	9.71469e-05	0.00215494
GO:0014031	mesenchymal cell development	BP	94	0.12766	0.3355	3.89753	9.71787e-05	0.00215494
GO:0048839	inner ear development	BP	210	0.1	0.300717	3.89351	9.88034e-05	0.00218317
GO:0031102	neuron projection regeneration	BP	61	0.147541	0.357588	3.88934	0.000100517	0.00221315
GO:2000677	regulation of transcription regulatory region DNA binding	BP	51	0.156863	0.36729	3.8778	0.000105405	0.00231258
GO:0010594	regulation of endothelial cell migration	BP	170	0.105882	0.308596	3.87217	0.00010787	0.00235396
GO:0043113	receptor clustering	BP	72	0.138889	0.348257	3.87091	0.000108429	0.00235396
GO:1905330	regulation of morphogenesis of an epithelium	BP	72	0.138889	0.348257	3.87091	0.000108429	0.00235396
GO:0001654	eye development	BP	405	0.0839506	0.277657	3.85546	0.000115514	0.00249905
GO:0060537	muscle tissue development	BP	453	0.0816777	0.274176	3.84583	0.000120147	0.00259025
GO:0007266	Rho protein signal transduction	BP	132	0.113636	0.318578	3.84115	0.000122461	0.002631
GO:0090175	regulation of establishment of planar polarity	BP	42	0.166667	0.377195	3.8259	0.000130296	0.00278968
GO:0051056	regulation of small GTPase mediated signal transduction	BP	227	0.0969163	0.296498	3.82377	0.000131429	0.00280427
GO:0007051	spindle organization	BP	172	0.104651	0.306997	3.81664	0.00013528	0.00287655
GO:0050654	chondroitin sulfate proteoglycan metabolic process	BP	33	0.181818	0.391675	3.81188	0.000137915	0.00292257
GO:0061005	cell differentiation involved in kidney development	BP	52	0.153846	0.364321	3.81038	0.000138754	0.00293035
GO:0150063	visual system development	BP	408	0.0833333	0.276725	3.80908	0.000139487	0.00293585
GO:0086012	membrane depolarization during cardiac muscle cell action potential	BP	17	0.235294	0.437237	3.80177	0.000143667	0.00301361
GO:0048660	regulation of smooth muscle cell proliferation	BP	173	0.104046	0.306207	3.78917	0.000151153	0.00315997
GO:0002040	sprouting angiogenesis	BP	121	0.115702	0.321198	3.78687	0.000152557	0.0031786
GO:0033002	muscle cell proliferation	BP	243	0.0946502	0.293335	3.78592	0.000153144	0.00318016
GO:0016071	mRNA metabolic process	BP	634	0.0141956	0.11839	-3.77992	0.000156879	0.00324688
GO:0099173	postsynapse organization	BP	201	0.0995025	0.300083	3.77402	0.000160637	0.00330944
GO:0001755	neural crest cell migration	BP	63	0.142857	0.352738	3.77268	0.000161501	0.00330944
GO:0060393	regulation of pathway-restricted SMAD protein phosphorylation	BP	63	0.142857	0.352738	3.77268	0.000161501	0.00330944
GO:0001101	response to acid chemical	BP	97	0.123711	0.330962	3.77099	0.000162598	0.00332096
GO:2000311	regulation of AMPA receptor activity	BP	25	0.2	0.408248	3.75714	0.000171864	0.0034987
GO:0086002	cardiac muscle cell action potential involved in contraction	BP	43	0.162791	0.373544	3.74821	0.000178104	0.00360744
GO:0048880	sensory system development	BP	412	0.0825243	0.275496	3.74783	0.000178368	0.00360744
GO:0051146	striated muscle cell differentiation	BP	304	0.0888158	0.284947	3.74523	0.00018023	0.00363074
GO:0030850	prostate gland development	BP	53	0.150943	0.36142	3.74459	0.000180689	0.00363074
GO:0061333	renal tubule morphogenesis	BP	86	0.127907	0.335945	3.73837	0.000185217	0.00370972
GO:0060840	artery development	BP	110	0.118182	0.324301	3.73577	0.000187142	0.00373621
GO:0044057	regulation of system process	BP	626	0.0750799	0.263731	3.72974	0.000191679	0.00381454
GO:0003156	regulation of animal organ formation	BP	34	0.176471	0.386953	3.71835	0.000200527	0.00396295
GO:0014044	Schwann cell development	BP	34	0.176471	0.386953	3.71835	0.000200527	0.00396295
GO:0051148	negative regulation of muscle cell differentiation	BP	64	0.140625	0.350382	3.71609	0.000202328	0.00396295
GO:0051893	regulation of focal adhesion assembly	BP	64	0.140625	0.350382	3.71609	0.000202328	0.00396295
GO:0090109	regulation of cell-substrate junction assembly	BP	64	0.140625	0.350382	3.71609	0.000202328	0.00396295
GO:0007224	smoothened signaling pathway	BP	149	0.107383	0.310643	3.71213	0.000205521	0.00401283
GO:0050673	epithelial cell proliferation	BP	463	0.0799136	0.271453	3.70329	0.000212825	0.00414242
GO:0003012	muscle system process	BP	415	0.0819277	0.274586	3.70235	0.000213616	0.00414481
GO:0007156	homophilic cell adhesion via plasma membrane adhesion molecules	BP	111	0.117117	0.323018	3.6984	0.000216963	0.00419665
GO:0001738	morphogenesis of a polarized epithelium	BP	87	0.126437	0.334268	3.69366	0.000221046	0.00426234
GO:0072080	nephron tubule development	BP	99	0.121212	0.328035	3.68929	0.000224882	0.00432289
GO:0048659	smooth muscle cell proliferation	BP	177	0.101695	0.303104	3.68113	0.000232203	0.00444959
GO:1901861	regulation of muscle tissue development	BP	54	0.148148	0.358583	3.68036	0.000232906	0.00444959
GO:0010830	regulation of myotube differentiation	BP	44	0.159091	0.369989	3.6728	0.000239907	0.0045553
GO:0031128	developmental induction	BP	44	0.159091	0.369989	3.6728	0.000239907	0.0045553
GO:0009209	pyrimidine ribonucleoside triphosphate biosynthetic process	BP	11	0.272727	0.467099	3.65835	0.00025384	0.0046928
GO:0034650	cortisol metabolic process	BP	11	0.272727	0.467099	3.65835	0.00025384	0.0046928
GO:0046036	CTP metabolic process	BP	11	0.272727	0.467099	3.65835	0.00025384	0.0046928
GO:0060856	establishment of blood-brain barrier	BP	11	0.272727	0.467099	3.65835	0.00025384	0.0046928
GO:0072102	glomerulus morphogenesis	BP	11	0.272727	0.467099	3.65835	0.00025384	0.0046928
GO:0086016	AV node cell action potential	BP	11	0.272727	0.467099	3.65835	0.00025384	0.0046928
GO:0086027	AV node cell to bundle of His cell signaling	BP	11	0.272727	0.467099	3.65835	0.00025384	0.0046928
GO:2000727	positive regulation of cardiac muscle cell differentiation	BP	11	0.272727	0.467099	3.65835	0.00025384	0.0046928
GO:1901888	regulation of cell junction assembly	BP	220	0.0954545	0.294512	3.65824	0.000253951	0.0046928
GO:0045956	positive regulation of calcium ion-dependent exocytosis	BP	18	0.222222	0.427793	3.64372	0.00026873	0.00492197
GO:0046184	aldehyde biosynthetic process	BP	18	0.222222	0.427793	3.64372	0.00026873	0.00492197
GO:0097623	potassium ion export across plasma membrane	BP	18	0.222222	0.427793	3.64372	0.00026873	0.00492197
GO:0046661	male sex differentiation	BP	165	0.10303	0.304924	3.6364	0.000276475	0.00503411
GO:0060041	retina development in camera-type eye	BP	165	0.10303	0.304924	3.6364	0.000276475	0.00503411
GO:0010810	regulation of cell-substrate adhesion	BP	221	0.0950226	0.293912	3.63541	0.000277539	0.0050387
GO:0000226	microtubule cytoskeleton organization	BP	584	0.0753425	0.264169	3.62974	0.000283711	0.00511909
GO:0120031	plasma membrane bounded cell projection assembly	BP	501	0.0778443	0.268194	3.62911	0.000284397	0.00511909
GO:0051491	positive regulation of filopodium assembly	BP	35	0.171429	0.382385	3.62833	0.000285264	0.00511909
GO:0098868	bone growth	BP	35	0.171429	0.382385	3.62833	0.000285264	0.00511909
GO:0030516	regulation of axon extension	BP	113	0.115044	0.320497	3.62488	0.0002891	0.00517297
GO:0043010	camera-type eye development	BP	357	0.0840336	0.277828	3.62305	0.000291144	0.00519458
GO:0007528	neuromuscular junction development	BP	55	0.145455	0.355808	3.61762	0.000297327	0.0052897
GO:0060389	pathway-restricted SMAD protein phosphorylation	BP	66	0.136364	0.345804	3.60617	0.000310746	0.00550363
GO:0030029	actin filament-based process	BP	792	0.0707071	0.256497	3.60586	0.000311125	0.00550363
GO:0001525	angiogenesis	BP	520	0.0769231	0.266726	3.59613	0.000322987	0.00569724
GO:2000146	negative regulation of cell motility	BP	297	0.0875421	0.283105	3.59425	0.000325332	0.00572234
GO:0022613	ribonucleoprotein complex biogenesis	BP	393	0.00763359	0.0871472	-3.59327	0.000326551	0.00572756
GO:0072009	nephron epithelium development	BP	114	0.114035	0.319257	3.58871	0.000332322	0.00581236
GO:0009306	protein secretion	BP	375	0.0826667	0.275746	3.58571	0.000336158	0.00586293
GO:0048844	artery morphogenesis	BP	78	0.128205	0.336482	3.5723	0.000353856	0.00615433
GO:0035592	establishment of protein localization to extracellular region	BP	376	0.0824468	0.275411	3.56977	0.000357299	0.00619685
GO:0003231	cardiac ventricle development	BP	141	0.106383	0.309426	3.55277	0.000381196	0.00655647
GO:0061035	regulation of cartilage development	BP	67	0.134328	0.343578	3.55277	0.000381202	0.00655647
GO:0061337	cardiac conduction	BP	67	0.134328	0.343578	3.55277	0.000381202	0.00655647
GO:0003401	axis elongation	BP	36	0.166667	0.377964	3.54157	0.000397758	0.00680353
GO:0051968	positive regulation of synaptic transmission, glutamatergic	BP	36	0.166667	0.377964	3.54157	0.000397758	0.00680353
GO:0016049	cell growth	BP	508	0.0767717	0.266491	3.53659	0.000405327	0.00691394
GO:0003171	atrioventricular valve development	BP	27	0.185185	0.395847	3.53214	0.00041221	0.00701208
GO:0060412	ventricular septum morphogenesis	BP	46	0.152174	0.363158	3.52836	0.000418144	0.00709359
GO:0003281	ventricular septum development	BP	79	0.126582	0.334629	3.52531	0.000422982	0.00715611
GO:0030509	BMP signaling pathway	BP	156	0.102564	0.304366	3.50677	0.000453585	0.00765302
GO:0050885	neuromuscular process controlling balance	BP	68	0.132353	0.341394	3.50035	0.000464654	0.00779739
GO:0099601	regulation of neurotransmitter receptor activity	BP	68	0.132353	0.341394	3.50035	0.000464654	0.00779739
GO:1902430	negative regulation of amyloid-beta formation	BP	19	0.210526	0.418854	3.49695	0.000470611	0.0078129
GO:1905874	regulation of postsynaptic density organization	BP	19	0.210526	0.418854	3.49695	0.000470611	0.0078129
GO:2000678	negative regulation of transcription regulatory region DNA binding	BP	19	0.210526	0.418854	3.49695	0.000470611	0.0078129
GO:2000725	regulation of cardiac muscle cell differentiation	BP	19	0.210526	0.418854	3.49695	0.000470611	0.0078129
GO:0032963	collagen metabolic process	BP	117	0.111111	0.315621	3.48247	0.000496814	0.00820404
GO:0090100	positive regulation of transmembrane receptor protein serine/threonine kinase signaling pathway	BP	117	0.111111	0.315621	3.48247	0.000496814	0.00820404
GO:0051223	regulation of protein transport	BP	529	0.0756144	0.26463	3.48041	0.000500646	0.00824539
GO:0071692	protein localization to extracellular region	BP	383	0.0809399	0.2731	3.45947	0.000541241	0.00887334
GO:0014888	striated muscle adaptation	BP	47	0.148936	0.359875	3.45911	0.000541973	0.00887334
GO:0009954	proximal/distal pattern formation	BP	37	0.162162	0.373684	3.45786	0.000544491	0.00887334
GO:0086091	regulation of heart rate by cardiac conduction	BP	37	0.162162	0.373684	3.45786	0.000544491	0.00887334
GO:0021543	pallium development	BP	158	0.101266	0.30264	3.45011	0.000560363	0.00903145
GO:0045600	positive regulation of fat cell differentiation	BP	69	0.130435	0.339248	3.44888	0.00056292	0.00903145
GO:0048146	positive regulation of fibroblast proliferation	BP	69	0.130435	0.339248	3.44888	0.00056292	0.00903145
GO:0071868	cellular response to monoamine stimulus	BP	69	0.130435	0.339248	3.44888	0.00056292	0.00903145
GO:0071870	cellular response to catecholamine stimulus	BP	69	0.130435	0.339248	3.44888	0.00056292	0.00903145
GO:0150116	regulation of cell-substrate junction organization	BP	69	0.130435	0.339248	3.44888	0.00056292	0.00903145
GO:0030948	negative regulation of vascular endothelial growth factor receptor signaling pathway	BP	12	0.25	0.452267	3.4402	0.000581275	0.00918356
GO:0035733	hepatic stellate cell activation	BP	12	0.25	0.452267	3.4402	0.000581275	0.00918356
GO:0038063	collagen-activated tyrosine kinase receptor signaling pathway	BP	12	0.25	0.452267	3.4402	0.000581275	0.00918356
GO:0042135	neurotransmitter catabolic process	BP	12	0.25	0.452267	3.4402	0.000581275	0.00918356
GO:0060525	prostate glandular acinus development	BP	12	0.25	0.452267	3.4402	0.000581275	0.00918356
GO:2001223	negative regulation of neuron migration	BP	12	0.25	0.452267	3.4402	0.000581275	0.00918356
GO:0009798	axis specification	BP	93	0.11828	0.324689	3.43811	0.000585797	0.00923151
GO:0030031	cell projection assembly	BP	516	0.0755814	0.264584	3.43257	0.000597879	0.00939806
GO:0016358	dendrite development	BP	306	0.0849673	0.27929	3.4296	0.000604467	0.00940341
GO:0051271	negative regulation of cellular component movement	BP	306	0.0849673	0.27929	3.4296	0.000604467	0.00940341
GO:0051894	positive regulation of focal adhesion assembly	BP	28	0.178571	0.390021	3.42765	0.000608821	0.00940341
GO:0061311	cell surface receptor signaling pathway involved in heart development	BP	28	0.178571	0.390021	3.42765	0.000608821	0.00940341
GO:0061437	renal system vasculature development	BP	28	0.178571	0.390021	3.42765	0.000608821	0.00940341
GO:0061440	kidney vasculature development	BP	28	0.178571	0.390021	3.42765	0.000608821	0.00940341
GO:1904861	excitatory synapse assembly	BP	28	0.178571	0.390021	3.42765	0.000608821	0.00940341
GO:1903530	regulation of secretion by cell	BP	653	0.0719755	0.258645	3.42189	0.000621864	0.00958102
GO:0043542	endothelial cell migration	BP	216	0.0925926	0.290534	3.41993	0.000626381	0.00962673
GO:0051272	positive regulation of cellular component movement	BP	602	0.0730897	0.2605	3.41552	0.000636607	0.00975973
GO:0050807	regulation of synapse organization	BP	261	0.0881226	0.284018	3.412	0.000644893	0.00986241
GO:0010718	positive regulation of epithelial to mesenchymal transition	BP	48	0.145833	0.356674	3.3917	0.000694616	0.0105967
GO:0001667	ameboidal-type cell migration	BP	437	0.0778032	0.268169	3.3797	0.000725642	0.0110429
GO:0007212	dopamine receptor signaling pathway	BP	38	0.157895	0.369537	3.377	0.000732808	0.0111247
GO:0051481	negative regulation of cytosolic calcium ion concentration	BP	20	0.2	0.410391	3.36007	0.000779214	0.0117146
GO:0060973	cell migration involved in heart development	BP	20	0.2	0.410391	3.36007	0.000779214	0.0117146
GO:1901862	negative regulation of muscle tissue development	BP	20	0.2	0.410391	3.36007	0.000779214	0.0117146
GO:2001014	regulation of skeletal muscle cell differentiation	BP	20	0.2	0.410391	3.36007	0.000779214	0.0117146
GO:0120032	regulation of plasma membrane bounded cell projection assembly	BP	190	0.0947368	0.293625	3.34905	0.000810882	0.0120906
GO:0060675	ureteric bud morphogenesis	BP	71	0.126761	0.335073	3.34867	0.000812009	0.0120906
GO:0071867	response to monoamine	BP	71	0.126761	0.335073	3.34867	0.000812009	0.0120906
GO:0071869	response to catecholamine	BP	71	0.126761	0.335073	3.34867	0.000812009	0.0120906
GO:0070201	regulation of establishment of protein localization	BP	557	0.0736086	0.261368	3.34169	0.000832704	0.0123402
GO:2001257	regulation of cation channel activity	BP	176	0.0965909	0.296243	3.34167	0.00083275	0.0123402
GO:0042330	taxis	BP	609	0.0722496	0.259114	3.33411	0.000855736	0.0126506
GO:0060343	trabecula formation	BP	29	0.172414	0.384426	3.32791	0.000875012	0.0128743
GO:0060571	morphogenesis of an epithelial fold	BP	29	0.172414	0.384426	3.32791	0.000875012	0.0128743
GO:0007062	sister chromatid cohesion	BP	49	0.142857	0.353553	3.32604	0.000880899	0.0128968
GO:0010862	positive regulation of pathway-restricted SMAD protein phosphorylation	BP	49	0.142857	0.353553	3.32604	0.000880899	0.0128968
GO:0061351	neural precursor cell proliferation	BP	191	0.0942408	0.292931	3.32462	0.000885375	0.0128968
GO:1904705	regulation of vascular associated smooth muscle cell proliferation	BP	60	0.133333	0.342803	3.32414	0.000886928	0.0128968
GO:1990874	vascular associated smooth muscle cell proliferation	BP	60	0.133333	0.342803	3.32414	0.000886928	0.0128968
GO:0021510	spinal cord development	BP	96	0.114583	0.32019	3.31779	0.000907317	0.0131625
GO:0030879	mammary gland development	BP	163	0.0981595	0.298447	3.31211	0.000925959	0.0134016
GO:0007088	regulation of mitotic nuclear division	BP	109	0.110092	0.31445	3.30902	0.000936242	0.0135189
GO:0072171	mesonephric tubule morphogenesis	BP	72	0.125	0.33304	3.29987	0.000967312	0.0139351
GO:0030335	positive regulation of cell migration	BP	561	0.0730838	0.260506	3.29303	0.000991146	0.0142454
GO:0021700	developmental maturation	BP	330	0.0818182	0.274504	3.28472	0.00102084	0.0146384
GO:0014033	neural crest cell differentiation	BP	97	0.113402	0.318731	3.2787	0.00104285	0.0149195
GO:0050954	sensory perception of mechanical stimulus	BP	193	0.0932642	0.291559	3.27621	0.00105209	0.0149826
GO:0060491	regulation of cell projection assembly	BP	193	0.0932642	0.291559	3.27621	0.00105209	0.0149826
GO:0098609	cell-cell adhesion	BP	790	0.0683544	0.252513	3.27483	0.00105724	0.0150216
GO:0010171	body morphogenesis	BP	61	0.131148	0.340363	3.26911	0.00107887	0.0152938
GO:0031032	actomyosin structure organization	BP	208	0.0913462	0.288796	3.26793	0.00108339	0.0153229
GO:0030336	negative regulation of cell migration	BP	284	0.084507	0.278638	3.26441	0.00109694	0.0154793
GO:0010811	positive regulation of cell-substrate adhesion	BP	137	0.10219	0.304009	3.26346	0.0011006	0.0154957
GO:0030155	regulation of cell adhesion	BP	756	0.0687831	0.253252	3.25889	0.0011185	0.0156803
GO:0001558	regulation of cell growth	BP	429	0.0769231	0.26678	3.25882	0.00111876	0.0156803
GO:0050803	regulation of synapse structure or activity	BP	269	0.0855019	0.280148	3.25528	0.00113279	0.0158412
GO:0007517	muscle organ development	BP	332	0.0813253	0.273747	3.25102	0.00114991	0.0158775
GO:1901890	positive regulation of cell junction assembly	BP	124	0.104839	0.307588	3.24688	0.00116679	0.0158775
GO:0009208	pyrimidine ribonucleoside triphosphate metabolic process	BP	13	0.230769	0.438529	3.24528	0.00117334	0.0158775
GO:0009950	dorsal/ventral axis specification	BP	13	0.230769	0.438529	3.24528	0.00117334	0.0158775
GO:0021604	cranial nerve structural organization	BP	13	0.230769	0.438529	3.24528	0.00117334	0.0158775
GO:0030953	astral microtubule organization	BP	13	0.230769	0.438529	3.24528	0.00117334	0.0158775
GO:0048012	hepatocyte growth factor receptor signaling pathway	BP	13	0.230769	0.438529	3.24528	0.00117334	0.0158775
GO:0060272	embryonic skeletal joint morphogenesis	BP	13	0.230769	0.438529	3.24528	0.00117334	0.0158775
GO:0060346	bone trabecula formation	BP	13	0.230769	0.438529	3.24528	0.00117334	0.0158775
GO:0060601	lateral sprouting from an epithelium	BP	13	0.230769	0.438529	3.24528	0.00117334	0.0158775
GO:0071679	commissural neuron axon guidance	BP	13	0.230769	0.438529	3.24528	0.00117334	0.0158775
GO:0072110	glomerular mesangial cell proliferation	BP	13	0.230769	0.438529	3.24528	0.00117334	0.0158775
GO:0086067	AV node cell to bundle of His cell communication	BP	13	0.230769	0.438529	3.24528	0.00117334	0.0158775
GO:0042445	hormone metabolic process	BP	209	0.0909091	0.28817	3.24513	0.00117396	0.0158775
GO:0090066	regulation of anatomical structure size	BP	565	0.0725664	0.259653	3.24475	0.00117555	0.0158775
GO:0014706	striated muscle tissue development	BP	430	0.0767442	0.266495	3.24456	0.0011763	0.0158775
GO:0006397	mRNA processing	BP	447	0.0134228	0.115206	-3.23875	0.00120056	0.0161698
GO:0006929	substrate-dependent cell migration	BP	30	0.166667	0.379049	3.23251	0.00122707	0.0163128
GO:0046885	regulation of hormone biosynthetic process	BP	30	0.166667	0.379049	3.23251	0.00122707	0.0163128
GO:0099622	cardiac muscle cell membrane repolarization	BP	30	0.166667	0.379049	3.23251	0.00122707	0.0163128
GO:1905207	regulation of cardiocyte differentiation	BP	30	0.166667	0.379049	3.23251	0.00122707	0.0163128
GO:0006700	C21-steroid hormone biosynthetic process	BP	21	0.190476	0.402374	3.23193	0.00122957	0.0163128
GO:0010738	regulation of protein kinase A signaling	BP	21	0.190476	0.402374	3.23193	0.00122957	0.0163128
GO:0050650	chondroitin sulfate proteoglycan biosynthetic process	BP	21	0.190476	0.402374	3.23193	0.00122957	0.0163128
GO:0021915	neural tube development	BP	195	0.0923077	0.290205	3.22839	0.0012449	0.0164459
GO:0046578	regulation of Ras protein signal transduction	BP	195	0.0923077	0.290205	3.22839	0.0012449	0.0164459
GO:1903047	mitotic cell cycle process	BP	671	0.0700447	0.255413	3.2243	0.0012628	0.016647
GO:0048041	focal adhesion assembly	BP	86	0.116279	0.322439	3.21568	0.00130134	0.0171118
GO:0051785	positive regulation of nuclear division	BP	62	0.129032	0.337972	3.21519	0.00130357	0.0171118
GO:0051149	positive regulation of muscle cell differentiation	BP	74	0.121622	0.329079	3.20472	0.00135193	0.0176492
GO:0008015	blood circulation	BP	517	0.073501	0.26121	3.2042	0.00135439	0.0176492
GO:0050804	modulation of chemical synaptic transmission	BP	517	0.073501	0.26121	3.2042	0.00135439	0.0176492
GO:0060271	cilium assembly	BP	303	0.0825083	0.275593	3.20388	0.00135588	0.0176492
GO:0010639	negative regulation of organelle organization	BP	351	0.0797721	0.271327	3.20236	0.00136304	0.0176514
GO:0042552	myelination	BP	153	0.0980392	0.298344	3.20088	0.0013701	0.0176514
GO:0034762	regulation of transmembrane transport	BP	586	0.0716724	0.258165	3.20004	0.00137411	0.0176514
GO:0008038	neuron recognition	BP	51	0.137255	0.34754	3.19965	0.00137595	0.0176514
GO:0016202	regulation of striated muscle tissue development	BP	51	0.137255	0.34754	3.19965	0.00137595	0.0176514
GO:0048806	genitalia development	BP	51	0.137255	0.34754	3.19965	0.00137595	0.0176514
GO:0060428	lung epithelium development	BP	51	0.137255	0.34754	3.19965	0.00137595	0.0176514
GO:0006935	chemotaxis	BP	604	0.0711921	0.257359	3.19233	0.00141128	0.0180673
GO:0099177	regulation of trans-synaptic signaling	BP	518	0.0733591	0.260977	3.19155	0.0014151	0.0180789
GO:0051402	neuron apoptotic process	BP	304	0.0822368	0.275178	3.18618	0.00144164	0.0183802
GO:0001952	regulation of cell-matrix adhesion	BP	126	0.103175	0.305401	3.18249	0.00146016	0.0185782
GO:0048015	phosphatidylinositol-mediated signaling	BP	168	0.0952381	0.294421	3.17902	0.00147771	0.018763
GO:0051783	regulation of nuclear division	BP	140	0.1	0.301077	3.17349	0.00150619	0.0190855
GO:0001954	positive regulation of cell-matrix adhesion	BP	63	0.126984	0.33563	3.16234	0.00156504	0.019791
GO:0048645	animal organ formation	BP	75	0.12	0.32715	3.15833	0.00158676	0.0200247
GO:0048568	embryonic organ development	BP	504	0.0734127	0.261072	3.15291	0.00161653	0.0203591
GO:0014037	Schwann cell differentiation	BP	41	0.146341	0.357839	3.14985	0.00163353	0.0204076
GO:0038084	vascular endothelial growth factor signaling pathway	BP	41	0.146341	0.357839	3.14985	0.00163353	0.0204076
GO:0060603	mammary gland duct morphogenesis	BP	41	0.146341	0.357839	3.14985	0.00163353	0.0204076
GO:0070229	negative regulation of lymphocyte apoptotic process	BP	41	0.146341	0.357839	3.14985	0.00163353	0.0204076
GO:0007272	ensheathment of neurons	BP	155	0.0967742	0.296608	3.14542	0.00165849	0.0205952
GO:0008366	axon ensheathment	BP	155	0.0967742	0.296608	3.14542	0.00165849	0.0205952
GO:0022612	gland morphogenesis	BP	155	0.0967742	0.296608	3.14542	0.00165849	0.0205952
GO:0010453	regulation of cell fate commitment	BP	31	0.16129	0.373878	3.14113	0.00168298	0.0207746
GO:0060074	synapse maturation	BP	31	0.16129	0.373878	3.14113	0.00168298	0.0207746
GO:0086010	membrane depolarization during action potential	BP	31	0.16129	0.373878	3.14113	0.00168298	0.0207746
GO:0002042	cell migration involved in sprouting angiogenesis	BP	52	0.134615	0.344642	3.13876	0.00169663	0.0208189
GO:0010712	regulation of collagen metabolic process	BP	52	0.134615	0.344642	3.13876	0.00169663	0.0208189
GO:0044091	membrane biogenesis	BP	52	0.134615	0.344642	3.13876	0.00169663	0.0208189
GO:0014032	neural crest cell development	BP	88	0.113636	0.319188	3.13285	0.00173117	0.0212008
GO:0070167	regulation of biomineral tissue development	BP	101	0.108911	0.313081	3.12709	0.00176544	0.021578
GO:0043632	modification-dependent macromolecule catabolic process	BP	623	0.0192616	0.137554	-3.12467	0.00178007	0.0217141
GO:0048706	embryonic skeletal system development	BP	142	0.0985915	0.299168	3.11477	0.00184089	0.0223087
GO:0008356	asymmetric cell division	BP	22	0.181818	0.394771	3.11154	0.00186116	0.0223087
GO:0009190	cyclic nucleotide biosynthetic process	BP	22	0.181818	0.394771	3.11154	0.00186116	0.0223087
GO:0031643	positive regulation of myelination	BP	22	0.181818	0.394771	3.11154	0.00186116	0.0223087
GO:0032288	myelin assembly	BP	22	0.181818	0.394771	3.11154	0.00186116	0.0223087
GO:0042481	regulation of odontogenesis	BP	22	0.181818	0.394771	3.11154	0.00186116	0.0223087
GO:0052652	cyclic purine nucleotide metabolic process	BP	22	0.181818	0.394771	3.11154	0.00186116	0.0223087
GO:0060602	branch elongation of an epithelium	BP	22	0.181818	0.394771	3.11154	0.00186116	0.0223087
GO:1902992	negative regulation of amyloid precursor protein catabolic process	BP	22	0.181818	0.394771	3.11154	0.00186116	0.0223087
GO:0048017	inositol lipid-mediated signaling	BP	171	0.0935673	0.292081	3.10139	0.00192613	0.0230167
GO:0010927	cellular component assembly involved in morphogenesis	BP	115	0.104348	0.307049	3.10059	0.00193134	0.0230167
GO:0043534	blood vessel endothelial cell migration	BP	115	0.104348	0.307049	3.10059	0.00193134	0.0230167
GO:1904951	positive regulation of establishment of protein localization	BP	325	0.08	0.271712	3.0995	0.0019385	0.0230577
GO:0042490	mechanoreceptor differentiation	BP	89	0.11236	0.317598	3.09229	0.00198619	0.0235798
GO:0031099	regeneration	BP	143	0.0979021	0.298227	3.08577	0.00203022	0.0240566
GO:0051222	positive regulation of protein transport	BP	310	0.0806452	0.27273	3.08135	0.00206062	0.0242979
GO:0019941	modification-dependent protein catabolic process	BP	616	0.0194805	0.138319	-3.07982	0.00207125	0.0242979
GO:2000351	regulation of endothelial cell apoptotic process	BP	53	0.132075	0.341813	3.07932	0.00207472	0.0242979
GO:0017145	stem cell division	BP	42	0.142857	0.354169	3.07878	0.00207851	0.0242979
GO:0003207	cardiac chamber formation	BP	14	0.214286	0.425815	3.06945	0.00214451	0.0242979
GO:0009148	pyrimidine nucleoside triphosphate biosynthetic process	BP	14	0.214286	0.425815	3.06945	0.00214451	0.0242979
GO:0010771	negative regulation of cell morphogenesis involved in differentiation	BP	14	0.214286	0.425815	3.06945	0.00214451	0.0242979
GO:0021936	regulation of cerebellar granule cell precursor proliferation	BP	14	0.214286	0.425815	3.06945	0.00214451	0.0242979
GO:0030432	peristalsis	BP	14	0.214286	0.425815	3.06945	0.00214451	0.0242979
GO:0033690	positive regulation of osteoblast proliferation	BP	14	0.214286	0.425815	3.06945	0.00214451	0.0242979
GO:0035791	platelet-derived growth factor receptor-beta signaling pathway	BP	14	0.214286	0.425815	3.06945	0.00214451	0.0242979
GO:0043970	histone H3-K9 acetylation	BP	14	0.214286	0.425815	3.06945	0.00214451	0.0242979
GO:0045916	negative regulation of complement activation	BP	14	0.214286	0.425815	3.06945	0.00214451	0.0242979
GO:0046058	cAMP metabolic process	BP	14	0.214286	0.425815	3.06945	0.00214451	0.0242979
GO:0046548	retinal rod cell development	BP	14	0.214286	0.425815	3.06945	0.00214451	0.0242979
GO:0051152	positive regulation of smooth muscle cell differentiation	BP	14	0.214286	0.425815	3.06945	0.00214451	0.0242979
GO:0060736	prostate gland growth	BP	14	0.214286	0.425815	3.06945	0.00214451	0.0242979
GO:0072160	nephron tubule epithelial cell differentiation	BP	14	0.214286	0.425815	3.06945	0.00214451	0.0242979
GO:0099151	regulation of postsynaptic density assembly	BP	14	0.214286	0.425815	3.06945	0.00214451	0.0242979
GO:1903441	protein localization to ciliary membrane	BP	14	0.214286	0.425815	3.06945	0.00214451	0.0242979
GO:1904262	negative regulation of TORC1 signaling	BP	14	0.214286	0.425815	3.06945	0.00214451	0.0242979
GO:1904321	response to forskolin	BP	14	0.214286	0.425815	3.06945	0.00214451	0.0242979
GO:1904322	cellular response to forskolin	BP	14	0.214286	0.425815	3.06945	0.00214451	0.0242979
GO:2001034	positive regulation of double-strand break repair via nonhomologous end joining	BP	14	0.214286	0.425815	3.06945	0.00214451	0.0242979
GO:0061180	mammary gland epithelium development	BP	77	0.116883	0.323388	3.06778	0.00215655	0.0243455
GO:0072089	stem cell proliferation	BP	77	0.116883	0.323388	3.06778	0.00215655	0.0243455
GO:0034754	cellular hormone metabolic process	BP	116	0.103448	0.305865	3.06712	0.00216129	0.0243547
GO:0042254	ribosome biogenesis	BP	280	0.00714286	0.0843638	-3.06439	0.00218117	0.0245342
GO:0032835	glomerulus development	BP	65	0.123077	0.331082	3.0597	0.00221561	0.0248766
GO:1902806	regulation of cell cycle G1/S phase transition	BP	144	0.0972222	0.297294	3.05702	0.0022355	0.0250545
GO:0110149	regulation of biomineralization	BP	103	0.106796	0.310364	3.05398	0.00225826	0.0251728
GO:0021904	dorsal/ventral neural tube patterning	BP	32	0.15625	0.368902	3.05345	0.00226227	0.0251728
GO:0033687	osteoblast proliferation	BP	32	0.15625	0.368902	3.05345	0.00226227	0.0251728
GO:0051150	regulation of smooth muscle cell differentiation	BP	32	0.15625	0.368902	3.05345	0.00226227	0.0251728
GO:0043588	skin development	BP	280	0.0821429	0.275074	3.04832	0.00230122	0.0255604
GO:0007601	visual perception	BP	159	0.0943396	0.293224	3.03699	0.00238953	0.0264939
GO:0033500	carbohydrate homeostasis	BP	265	0.0830189	0.276433	3.03386	0.00241443	0.0266474
GO:0042593	glucose homeostasis	BP	265	0.0830189	0.276433	3.03386	0.00241443	0.0266474
GO:0003013	circulatory system process	BP	548	0.0711679	0.25734	3.03364	0.00241625	0.0266474
GO:0000280	nuclear division	BP	412	0.0752427	0.264103	3.02555	0.00248183	0.0273221
GO:0061178	regulation of insulin secretion involved in cellular response to glucose stimulus	BP	78	0.115385	0.321553	3.02358	0.00249806	0.0274522
GO:0048546	digestive tract morphogenesis	BP	54	0.12963	0.33905	3.02126	0.00251722	0.0275274
GO:0051489	regulation of filopodium assembly	BP	54	0.12963	0.33905	3.02126	0.00251722	0.0275274
GO:0010506	regulation of autophagy	BP	250	0.084	0.277944	3.02115	0.00251821	0.0275274
GO:0043408	regulation of MAPK cascade	BP	708	0.0677966	0.251574	3.02061	0.00252267	0.0275277
GO:0035904	aorta development	BP	66	0.121212	0.328875	3.00982	0.00261401	0.0284743
GO:0006511	ubiquitin-dependent protein catabolic process	BP	605	0.0198347	0.139547	-3.00856	0.00262491	0.028543
GO:0008380	RNA splicing	BP	380	0.0131579	0.114101	-3.00634	0.00264413	0.0287017
GO:0002320	lymphoid progenitor cell differentiation	BP	23	0.173913	0.387553	2.99807	0.00271696	0.0293895
GO:0120255	olefinic compound biosynthetic process	BP	23	0.173913	0.387553	2.99807	0.00271696	0.0293895
GO:2000147	positive regulation of cell motility	BP	586	0.0699659	0.255307	2.99726	0.00272414	0.029416
GO:0060538	skeletal muscle organ development	BP	190	0.0894737	0.28618	2.99649	0.00273108	0.0294397
GO:0045165	cell fate commitment	BP	283	0.0812721	0.273737	2.99349	0.0027581	0.0296795
GO:0040017	positive regulation of locomotion	BP	604	0.0695364	0.254575	2.99252	0.00276688	0.0297224
GO:0010632	regulation of epithelial cell migration	BP	236	0.0847458	0.279095	2.99005	0.00278936	0.0299121
GO:0048704	embryonic skeletal system morphogenesis	BP	105	0.104762	0.307715	2.98256	0.0028585	0.0306008
GO:0009725	response to hormone	BP	676	0.0680473	0.252014	2.98121	0.00287112	0.0306829
GO:0010631	epithelial cell migration	BP	300	0.08	0.271746	2.97603	0.00292007	0.0311524
GO:0050796	regulation of insulin secretion	BP	176	0.0909091	0.2883	2.97548	0.00292527	0.0311544
GO:0043535	regulation of blood vessel endothelial cell migration	BP	92	0.108696	0.312963	2.97384	0.00294099	0.0312681
GO:0051497	negative regulation of stress fiber assembly	BP	33	0.151515	0.36411	2.9692	0.00298575	0.0315281
GO:0060914	heart formation	BP	33	0.151515	0.36411	2.9692	0.00298575	0.0315281
GO:0120033	negative regulation of plasma membrane bounded cell projection assembly	BP	33	0.151515	0.36411	2.9692	0.00298575	0.0315281
GO:0150117	positive regulation of cell-substrate junction organization	BP	33	0.151515	0.36411	2.9692	0.00298575	0.0315281
GO:0010596	negative regulation of endothelial cell migration	BP	55	0.127273	0.33635	2.96453	0.00303149	0.0319026
GO:0048634	regulation of muscle organ development	BP	55	0.127273	0.33635	2.96453	0.00303149	0.0319026
GO:0006412	translation	BP	597	0.0201005	0.140462	-2.9561	0.00311552	0.0327314
GO:0000375	RNA splicing, via transesterification reactions	BP	265	0.00754717	0.0867098	-2.94801	0.00319829	0.0334313
GO:0000377	RNA splicing, via transesterification reactions with bulged adenosine as nucleophile	BP	265	0.00754717	0.0867098	-2.94801	0.00319829	0.0334313
GO:0000398	mRNA splicing, via spliceosome	BP	265	0.00754717	0.0867098	-2.94801	0.00319829	0.0334313
GO:0018108	peptidyl-tyrosine phosphorylation	BP	318	0.0786164	0.269563	2.9451	0.00322849	0.0336902
GO:0048593	camera-type eye morphogenesis	BP	148	0.0945946	0.293648	2.94431	0.00323676	0.0337198
GO:0017158	regulation of calcium ion-dependent exocytosis	BP	44	0.136364	0.347142	2.94282	0.00325236	0.0337691
GO:0060122	inner ear receptor cell stereocilium organization	BP	44	0.136364	0.347142	2.94282	0.00325236	0.0337691
GO:0032970	regulation of actin filament-based process	BP	401	0.074813	0.263418	2.94201	0.00326087	0.0338009
GO:0090132	epithelium migration	BP	302	0.0794702	0.27092	2.94121	0.00326929	0.0338317
GO:0072078	nephron tubule morphogenesis	BP	80	0.1125	0.317974	2.9372	0.00331186	0.0342152
GO:0016032	viral process	BP	336	0.0119048	0.108619	-2.93584	0.00332641	0.0343018
GO:0019226	transmission of nerve impulse	BP	93	0.107527	0.311461	2.93539	0.00333129	0.0343018
GO:0050953	sensory perception of light stimulus	BP	163	0.0920245	0.289951	2.93172	0.00337092	0.0346524
GO:0032102	negative regulation of response to external stimulus	BP	385	0.0753247	0.264258	2.93059	0.00338318	0.0347209
GO:0007219	Notch signaling pathway	BP	178	0.0898876	0.286828	2.92628	0.00343039	0.0351473
GO:0010595	positive regulation of endothelial cell migration	BP	107	0.102804	0.305132	2.91275	0.00358266	0.0363358
GO:0014733	regulation of skeletal muscle adaptation	BP	15	0.2	0.414039	2.90955	0.0036195	0.0363358
GO:0042182	ketone catabolic process	BP	15	0.2	0.414039	2.90955	0.0036195	0.0363358
GO:0046068	cGMP metabolic process	BP	15	0.2	0.414039	2.90955	0.0036195	0.0363358
GO:0050930	induction of positive chemotaxis	BP	15	0.2	0.414039	2.90955	0.0036195	0.0363358
GO:0060831	smoothened signaling pathway involved in dorsal/ventral neural tube patterning	BP	15	0.2	0.414039	2.90955	0.0036195	0.0363358
GO:0060947	cardiac vascular smooth muscle cell differentiation	BP	15	0.2	0.414039	2.90955	0.0036195	0.0363358
GO:2001053	regulation of mesenchymal cell apoptotic process	BP	15	0.2	0.414039	2.90955	0.0036195	0.0363358
GO:0048538	thymus development	BP	56	0.125	0.333712	2.90905	0.00362526	0.0363358
GO:0061383	trabecula morphogenesis	BP	56	0.125	0.333712	2.90905	0.00362526	0.0363358
GO:0072577	endothelial cell apoptotic process	BP	56	0.125	0.333712	2.90905	0.00362526	0.0363358
GO:1903350	response to dopamine	BP	56	0.125	0.333712	2.90905	0.00362526	0.0363358
GO:1903351	cellular response to dopamine	BP	56	0.125	0.333712	2.90905	0.00362526	0.0363358
GO:0043269	regulation of ion transport	BP	737	0.0664858	0.249298	2.90879	0.00362832	0.0363358
GO:0090130	tissue migration	BP	304	0.0789474	0.270101	2.90666	0.00365313	0.0365254
GO:0007605	sensory perception of sound	BP	164	0.0914634	0.28915	2.90587	0.00366231	0.0365584
GO:0042476	odontogenesis	BP	121	0.0991736	0.300138	2.9048	0.00367492	0.0366253
GO:0043523	regulation of neuron apoptotic process	BP	272	0.0808824	0.273157	2.90262	0.00370054	0.0368215
GO:0044782	cilium organization	BP	337	0.0771513	0.267228	2.90208	0.00370699	0.0368267
GO:0048864	stem cell development	BP	94	0.106383	0.30998	2.89743	0.00376229	0.0373033
GO:0043410	positive regulation of MAPK cascade	BP	507	0.0710059	0.257088	2.89704	0.00376698	0.0373033
GO:0018212	peptidyl-tyrosine modification	BP	321	0.0778816	0.268404	2.895	0.00379158	0.037447
GO:0032956	regulation of actin cytoskeleton organization	BP	354	0.0762712	0.265807	2.89484	0.00379355	0.037447
GO:0048670	regulation of collateral sprouting	BP	24	0.166667	0.380693	2.89082	0.00384241	0.0377775
GO:0098743	cell aggregation	BP	24	0.166667	0.380693	2.89082	0.00384241	0.0377775
GO:0023061	signal release	BP	560	0.0696429	0.254772	2.89058	0.00384528	0.0377775
GO:0099560	synaptic membrane adhesion	BP	34	0.147059	0.359491	2.88814	0.00387529	0.0380122
GO:0070647	protein modification by small protein conjugation or removal	BP	792	0.0239899	0.153114	-2.88176	0.00395455	0.0387284
GO:0021549	cerebellum development	BP	108	0.101852	0.303863	2.87842	0.0039967	0.0387401
GO:0120034	positive regulation of plasma membrane bounded cell projection assembly	BP	108	0.101852	0.303863	2.87842	0.0039967	0.0387401
GO:0048592	eye morphogenesis	BP	180	0.0888889	0.285377	2.87772	0.00400559	0.0387401
GO:0001941	postsynaptic membrane organization	BP	45	0.133333	0.343776	2.87772	0.00400566	0.0387401
GO:0032965	regulation of collagen biosynthetic process	BP	45	0.133333	0.343776	2.87772	0.00400566	0.0387401
GO:0045840	positive regulation of mitotic nuclear division	BP	45	0.133333	0.343776	2.87772	0.00400566	0.0387401
GO:0060323	head morphogenesis	BP	45	0.133333	0.343776	2.87772	0.00400566	0.0387401
GO:0071709	membrane assembly	BP	45	0.133333	0.343776	2.87772	0.00400566	0.0387401
GO:0050920	regulation of chemotaxis	BP	226	0.0840708	0.27811	2.87592	0.00402848	0.0389002
GO:0042391	regulation of membrane potential	BP	457	0.0722101	0.259119	2.87294	0.0040667	0.0392083
GO:0006936	muscle contraction	BP	306	0.0784314	0.26929	2.87236	0.00407423	0.0392199
GO:0071407	cellular response to organic cyclic compound	BP	458	0.0720524	0.258857	2.85965	0.00424112	0.0407634
GO:0051896	regulation of protein kinase B signaling	BP	166	0.0903614	0.287566	2.85473	0.0043074	0.0412524
GO:0031644	regulation of nervous system process	BP	181	0.0883978	0.28466	2.85367	0.00432169	0.0412524
GO:0051302	regulation of cell division	BP	181	0.0883978	0.28466	2.85367	0.00432169	0.0412524
GO:0060113	inner ear receptor cell differentiation	BP	82	0.109756	0.314509	2.85341	0.00432522	0.0412524
GO:0072088	nephron epithelium morphogenesis	BP	82	0.109756	0.314509	2.85341	0.00432522	0.0412524
GO:0019318	hexose metabolic process	BP	243	0.0823045	0.275395	2.84941	0.00437999	0.0417107
GO:0042310	vasoconstriction	BP	109	0.100917	0.302611	2.84448	0.00444846	0.0422332
GO:0110020	regulation of actomyosin structure organization	BP	109	0.100917	0.302611	2.84448	0.00444846	0.0422332
GO:0006006	glucose metabolic process	BP	212	0.0849057	0.279401	2.84355	0.00446135	0.0422909
GO:0043068	positive regulation of programmed cell death	BP	600	0.0683333	0.252528	2.83758	0.00454567	0.0430245
GO:0001678	cellular glucose homeostasis	BP	152	0.0921053	0.29013	2.83512	0.00458081	0.0432306
GO:0043491	protein kinase B signaling	BP	197	0.0862944	0.281514	2.83483	0.00458506	0.0432306
GO:0045664	regulation of neuron differentiation	BP	228	0.0833333	0.276994	2.8346	0.00458834	0.0432306
GO:0048813	dendrite morphogenesis	BP	182	0.0879121	0.283948	2.82978	0.00465799	0.0438204
GO:0005996	monosaccharide metabolic process	BP	260	0.0807692	0.273006	2.82814	0.00468198	0.0439794
GO:0001570	vasculogenesis	BP	96	0.104167	0.30708	2.82296	0.0047583	0.0444944
GO:0007044	cell-substrate junction assembly	BP	96	0.104167	0.30708	2.82296	0.0047583	0.0444944
GO:0070252	actin-mediated cell contraction	BP	96	0.104167	0.30708	2.82296	0.0047583	0.0444944
GO:0008584	male gonad development	BP	138	0.0942029	0.293175	2.82006	0.00480148	0.0447475
GO:1902850	microtubule cytoskeleton organization involved in mitosis	BP	138	0.0942029	0.293175	2.82006	0.00480148	0.0447475
GO:0048488	synaptic vesicle endocytosis	BP	70	0.114286	0.320455	2.81921	0.00481419	0.0447475
GO:0140238	presynaptic endocytosis	BP	70	0.114286	0.320455	2.81921	0.00481419	0.0447475
GO:0030500	regulation of bone mineralization	BP	83	0.108434	0.312818	2.81244	0.00491672	0.0455652
GO:2000045	regulation of G1/S transition of mitotic cell cycle	BP	124	0.0967742	0.296849	2.81118	0.00493608	0.0455652
GO:0001942	hair follicle development	BP	110	0.1	0.301373	2.8109	0.00494037	0.0455652
GO:0048144	fibroblast proliferation	BP	110	0.1	0.301373	2.8109	0.00494037	0.0455652
GO:0035909	aorta morphogenesis	BP	35	0.142857	0.355036	2.81004	0.00495354	0.0455652
GO:0043537	negative regulation of blood vessel endothelial cell migration	BP	35	0.142857	0.355036	2.81004	0.00495354	0.0455652
GO:0060236	regulation of mitotic spindle organization	BP	35	0.142857	0.355036	2.81004	0.00495354	0.0455652
GO:0140014	mitotic nuclear division	BP	261	0.0804598	0.272526	2.8093	0.00496491	0.0456022
GO:0007346	regulation of mitotic cell cycle	BP	445	0.0719101	0.25863	2.80316	0.00506042	0.0464108
GO:0010812	negative regulation of cell-substrate adhesion	BP	58	0.12069	0.328611	2.80168	0.00508365	0.0464866
GO:0051155	positive regulation of striated muscle cell differentiation	BP	58	0.12069	0.328611	2.80168	0.00508365	0.0464866
GO:0046546	development of primary male sexual characteristics	BP	139	0.0935252	0.29222	2.79155	0.00524566	0.0478975
GO:0007413	axonal fasciculation	BP	25	0.16	0.374166	2.78917	0.00528429	0.0480383
GO:0099623	regulation of cardiac muscle cell membrane repolarization	BP	25	0.16	0.374166	2.78917	0.00528429	0.0480383
GO:0106030	neuron projection fasciculation	BP	25	0.16	0.374166	2.78917	0.00528429	0.0480383
GO:0051492	regulation of stress fiber assembly	BP	97	0.103093	0.30566	2.78641	0.00532952	0.0483786
GO:0043065	positive regulation of apoptotic process	BP	587	0.0681431	0.252206	2.78312	0.00538391	0.048801
GO:0016331	morphogenesis of embryonic epithelium	BP	184	0.0869565	0.28254	2.78245	0.00539509	0.048831
GO:0001934	positive regulation of protein phosphorylation	BP	750	0.0653333	0.247278	2.77974	0.00544018	0.0491675
GO:0099175	regulation of postsynapse organization	BP	111	0.0990991	0.30015	2.77768	0.00547487	0.0494091
GO:0009880	embryonic pattern specification	BP	71	0.112676	0.318447	2.77363	0.00554351	0.0498835
GO:0010633	negative regulation of epithelial cell migration	BP	71	0.112676	0.318447	2.77363	0.00554351	0.0498835

## Sheet: 24h
GO.ID	Term	Ontology	set.size	set.mean	set.sd	z.score	p.value	p.adj
GO:0030198	extracellular matrix organization	BP	304	0.0625	0.242461	7.20934	5.62217e-13	1.17498e-09
GO:0043062	extracellular structure organization	BP	305	0.0622951	0.242088	7.1908	6.44151e-13	1.17498e-09
GO:0045229	external encapsulating structure organization	BP	306	0.0620915	0.241717	7.17233	7.3741e-13	1.17498e-09
GO:0001503	ossification	BP	389	0.0565553	0.231288	7.16874	7.5695e-13	1.17498e-09
GO:0006825	copper ion transport	BP	15	0.2	0.414039	6.10722	1.01379e-09	1.25892e-06
GO:0042303	molting cycle	BP	132	0.0757576	0.265618	6.026	1.68072e-09	1.4908e-06
GO:0042633	hair cycle	BP	132	0.0757576	0.265618	6.026	1.68072e-09	1.4908e-06
GO:0003272	endocardial cushion formation	BP	28	0.142857	0.356348	5.78101	7.4255e-09	5.76312e-06
GO:0030199	collagen fibril organization	BP	59	0.101695	0.304841	5.71325	1.10838e-08	7.64659e-06
GO:0051580	regulation of neurotransmitter uptake	BP	17	0.176471	0.392953	5.67898	1.355e-08	8.41319e-06
GO:0006929	substrate-dependent cell migration	BP	30	0.133333	0.345746	5.54155	2.99801e-08	1.69224e-05
GO:1905874	regulation of postsynaptic density organization	BP	19	0.157895	0.374634	5.31714	1.05412e-07	5.45418e-05
GO:1901099	negative regulation of signal transduction in absence of ligand	BP	33	0.121212	0.331434	5.22154	1.77439e-07	7.86941e-05
GO:2001240	negative regulation of extrinsic apoptotic signaling pathway in absence of ligand	BP	33	0.121212	0.331434	5.22154	1.77439e-07	7.86941e-05
GO:0043116	negative regulation of vascular permeability	BP	20	0.15	0.366348	5.15588	2.52448e-07	0.000104497
GO:1905330	regulation of morphogenesis of an epithelium	BP	72	0.0833333	0.278325	4.98991	6.04066e-07	0.000234415
GO:0070848	response to growth factor	BP	616	0.0373377	0.189742	4.96564	6.84756e-07	0.000250097
GO:0003203	endocardial cushion morphogenesis	BP	36	0.111111	0.318728	4.93976	7.82182e-07	0.000269809
GO:2001222	regulation of neuron migration	BP	54	0.0925926	0.292582	4.89719	9.72168e-07	0.000317694
GO:0060602	branch elongation of an epithelium	BP	22	0.136364	0.35125	4.86515	1.1437e-06	0.000355062
GO:0031424	keratinization	BP	37	0.108108	0.3148	4.85299	1.21614e-06	0.000359571
GO:0001568	blood vessel development	BP	724	0.0345304	0.182713	4.74597	2.07512e-06	0.00057823
GO:0030539	male genitalia development	BP	23	0.130435	0.34435	4.73337	2.20818e-06	0.00057823
GO:0071363	cellular response to growth factor stimulus	BP	603	0.0364842	0.187647	4.73092	2.23506e-06	0.00057823
GO:0060693	regulation of branching involved in salivary gland morphogenesis	BP	11	0.181818	0.40452	4.71792	2.38263e-06	0.00059175
GO:0060560	developmental growth involved in morphogenesis	BP	275	0.0472727	0.212609	4.69594	2.65382e-06	0.000633754
GO:0022612	gland morphogenesis	BP	155	0.0580645	0.234623	4.65862	3.18339e-06	0.000732062
GO:0048730	epidermis morphogenesis	BP	40	0.1	0.303822	4.61101	4.00712e-06	0.000871722
GO:0060443	mammary gland morphogenesis	BP	59	0.0847458	0.280894	4.6077	4.0715e-06	0.000871722
GO:0007178	transmembrane receptor protein serine/threonine kinase signaling pathway	BP	353	0.0424929	0.201997	4.5626	5.05249e-06	0.0010457
GO:0010759	positive regulation of macrophage chemotaxis	BP	25	0.12	0.331662	4.49245	7.04098e-06	0.00118512
GO:0001944	vasculature development	BP	759	0.0329381	0.178592	4.48453	7.30745e-06	0.00118512
GO:0008300	isoprenoid catabolic process	BP	12	0.166667	0.389249	4.48264	7.37243e-06	0.00118512
GO:0019732	antifungal humoral response	BP	12	0.166667	0.389249	4.48264	7.37243e-06	0.00118512
GO:0043301	negative regulation of leukocyte degranulation	BP	12	0.166667	0.389249	4.48264	7.37243e-06	0.00118512
GO:0048630	skeletal muscle tissue growth	BP	12	0.166667	0.389249	4.48264	7.37243e-06	0.00118512
GO:0051610	serotonin uptake	BP	12	0.166667	0.389249	4.48264	7.37243e-06	0.00118512
GO:2001223	negative regulation of neuron migration	BP	12	0.166667	0.389249	4.48264	7.37243e-06	0.00118512
GO:0090263	positive regulation of canonical Wnt signaling pathway	BP	108	0.0648148	0.247347	4.48058	7.44399e-06	0.00118512
GO:0031589	cell-substrate adhesion	BP	360	0.0416667	0.200104	4.47429	7.66652e-06	0.00119004
GO:0055123	digestive system development	BP	135	0.0592593	0.236989	4.46362	8.0585e-06	0.00122037
GO:0031214	biomineral tissue development	BP	165	0.0545455	0.227782	4.42287	9.73976e-06	0.00143986
GO:0001942	hair follicle development	BP	110	0.0636364	0.245221	4.41701	1.00074e-05	0.00144503
GO:0030177	positive regulation of Wnt signaling pathway	BP	138	0.057971	0.23454	4.38452	1.16242e-05	0.00161713
GO:0060070	canonical Wnt signaling pathway	BP	296	0.0439189	0.205262	4.38161	1.17805e-05	0.00161713
GO:0110148	biomineralization	BP	167	0.0538922	0.226484	4.37794	1.19807e-05	0.00161713
GO:0022404	molting cycle process	BP	113	0.0619469	0.242133	4.32446	1.52905e-05	0.0019779
GO:0022405	hair cycle process	BP	113	0.0619469	0.242133	4.32446	1.52905e-05	0.0019779
GO:0014032	neural crest cell development	BP	88	0.0681818	0.253502	4.31089	1.62597e-05	0.00206034
GO:0098773	skin epidermis development	BP	114	0.0614035	0.241129	4.29433	1.75225e-05	0.00217033
GO:0071548	response to dexamethasone	BP	27	0.111111	0.320256	4.277	1.89425e-05	0.00217033
GO:0010838	positive regulation of keratinocyte proliferation	BP	13	0.153846	0.375534	4.27371	1.9225e-05	0.00217033
GO:0043589	skin morphogenesis	BP	13	0.153846	0.375534	4.27371	1.9225e-05	0.00217033
GO:0045161	neuronal ion channel clustering	BP	13	0.153846	0.375534	4.27371	1.9225e-05	0.00217033
GO:0051549	positive regulation of keratinocyte migration	BP	13	0.153846	0.375534	4.27371	1.9225e-05	0.00217033
GO:0060688	regulation of morphogenesis of a branching structure	BP	66	0.0757576	0.266638	4.25403	2.09953e-05	0.00232786
GO:0090100	positive regulation of transmembrane receptor protein serine/threonine kinase signaling pathway	BP	117	0.0598291	0.23819	4.20596	2.59977e-05	0.00283192
GO:0030111	regulation of Wnt signaling pathway	BP	310	0.0419355	0.200766	4.18719	2.82428e-05	0.00302344
GO:0048514	blood vessel morphogenesis	BP	629	0.0333863	0.179786	4.16572	3.10366e-05	0.0032662
GO:0060828	regulation of canonical Wnt signaling pathway	BP	243	0.0452675	0.208319	4.14407	3.41195e-05	0.0035308
GO:2001239	regulation of extrinsic apoptotic signaling pathway in absence of ligand	BP	47	0.0851064	0.282057	4.13227	3.59191e-05	0.0036561
GO:0045600	positive regulation of fat cell differentiation	BP	69	0.0724638	0.261154	4.11757	3.82894e-05	0.00372686
GO:0090092	regulation of transmembrane receptor protein serine/threonine kinase signaling pathway	BP	245	0.044898	0.207504	4.11195	3.92329e-05	0.00372686
GO:0043588	skin development	BP	280	0.0428571	0.202898	4.10812	3.98888e-05	0.00372686
GO:0014031	mesenchymal cell development	BP	94	0.0638298	0.24576	4.09747	4.17686e-05	0.00372686
GO:0048864	stem cell development	BP	94	0.0638298	0.24576	4.09747	4.17686e-05	0.00372686
GO:0030282	bone mineralization	BP	121	0.0578512	0.234433	4.09264	4.26485e-05	0.00372686
GO:0015816	glycine transport	BP	14	0.142857	0.363137	4.08637	4.38172e-05	0.00372686
GO:0030432	peristalsis	BP	14	0.142857	0.363137	4.08637	4.38172e-05	0.00372686
GO:0042363	fat-soluble vitamin catabolic process	BP	14	0.142857	0.363137	4.08637	4.38172e-05	0.00372686
GO:0051547	regulation of keratinocyte migration	BP	14	0.142857	0.363137	4.08637	4.38172e-05	0.00372686
GO:0060019	radial glial cell differentiation	BP	14	0.142857	0.363137	4.08637	4.38172e-05	0.00372686
GO:0099151	regulation of postsynaptic density assembly	BP	14	0.142857	0.363137	4.08637	4.38172e-05	0.00372686
GO:0060571	morphogenesis of an epithelial fold	BP	29	0.103448	0.309934	4.08264	4.45271e-05	0.00373607
GO:0007157	heterophilic cell-cell adhesion via plasma membrane cell adhesion molecules	BP	48	0.0833333	0.27931	4.07182	4.66472e-05	0.00386176
GO:0048565	digestive tract development	BP	122	0.057377	0.233521	4.06508	4.8017e-05	0.00392286
GO:0001667	ameboidal-type cell migration	BP	437	0.0366133	0.188026	4.0336	5.49282e-05	0.00442921
GO:0040017	positive regulation of locomotion	BP	604	0.0331126	0.179079	4.02158	5.78099e-05	0.00460182
GO:0010862	positive regulation of pathway-restricted SMAD protein phosphorylation	BP	49	0.0816327	0.276642	4.01305	5.99393e-05	0.00471093
GO:0014033	neural crest cell differentiation	BP	97	0.0618557	0.242145	3.99739	6.40441e-05	0.00496563
GO:0060485	mesenchyme development	BP	288	0.0416667	0.200174	3.99469	6.47796e-05	0.00496563
GO:0003197	endocardial cushion development	BP	50	0.08	0.274048	3.95588	7.62538e-05	0.0057739
GO:0030509	BMP signaling pathway	BP	156	0.0512821	0.221283	3.95263	7.72984e-05	0.00578248
GO:0010810	regulation of cell-substrate adhesion	BP	221	0.0452489	0.208321	3.94749	7.89739e-05	0.00583749
GO:0009111	vitamin catabolic process	BP	15	0.133333	0.351866	3.91701	8.96526e-05	0.0063256
GO:0038065	collagen-activated signaling pathway	BP	15	0.133333	0.351866	3.91701	8.96526e-05	0.0063256
GO:0042693	muscle cell fate commitment	BP	15	0.133333	0.351866	3.91701	8.96526e-05	0.0063256
GO:2000095	regulation of Wnt signaling pathway, planar cell polarity pathway	BP	15	0.133333	0.351866	3.91701	8.96526e-05	0.0063256
GO:0098810	neurotransmitter reuptake	BP	31	0.0967742	0.300537	3.90594	9.38582e-05	0.00641271
GO:1905523	positive regulation of macrophage migration	BP	31	0.0967742	0.300537	3.90594	9.38582e-05	0.00641271
GO:1901654	response to ketone	BP	128	0.0546875	0.228263	3.90562	9.39855e-05	0.00641271
GO:0048806	genitalia development	BP	51	0.0784314	0.271524	3.90023	9.61008e-05	0.00648576
GO:0090090	negative regulation of canonical Wnt signaling pathway	BP	129	0.0542636	0.22742	3.87998	0.000104465	0.00697441
GO:0046626	regulation of insulin receptor signaling pathway	BP	75	0.0666667	0.251124	3.867	0.000110183	0.00727792
GO:0061138	morphogenesis of a branching epithelium	BP	226	0.0442478	0.206102	3.86406	0.000111516	0.00728842
GO:0045833	negative regulation of lipid metabolic process	BP	102	0.0588235	0.236456	3.83931	0.000123382	0.00798001
GO:0001958	endochondral ossification	BP	32	0.09375	0.296145	3.82336	0.000131643	0.00811437
GO:0033273	response to vitamin	BP	32	0.09375	0.296145	3.82336	0.000131643	0.00811437
GO:0036075	replacement ossification	BP	32	0.09375	0.296145	3.82336	0.000131643	0.00811437
GO:0099068	postsynapse assembly	BP	32	0.09375	0.296145	3.82336	0.000131643	0.00811437
GO:0030178	negative regulation of Wnt signaling pathway	BP	162	0.0493827	0.217338	3.82271	0.000131994	0.00811437
GO:2000147	positive regulation of cell motility	BP	586	0.0324232	0.177273	3.81578	0.000135754	0.00826372
GO:0072132	mesenchyme morphogenesis	BP	53	0.0754717	0.266679	3.79322	0.000148705	0.00896415
GO:0016055	Wnt signaling pathway	BP	422	0.035545	0.185373	3.77421	0.000160512	0.00931422
GO:0001886	endothelial cell morphogenesis	BP	16	0.125	0.341565	3.76281	0.000168013	0.00931422
GO:0035112	genitalia morphogenesis	BP	16	0.125	0.341565	3.76281	0.000168013	0.00931422
GO:0042640	anagen	BP	16	0.125	0.341565	3.76281	0.000168013	0.00931422
GO:0051589	negative regulation of neurotransmitter transport	BP	16	0.125	0.341565	3.76281	0.000168013	0.00931422
GO:0061760	antifungal innate immune response	BP	16	0.125	0.341565	3.76281	0.000168013	0.00931422
GO:0070206	protein trimerization	BP	16	0.125	0.341565	3.76281	0.000168013	0.00931422
GO:0070593	dendrite self-avoidance	BP	16	0.125	0.341565	3.76281	0.000168013	0.00931422
GO:0071295	cellular response to vitamin	BP	16	0.125	0.341565	3.76281	0.000168013	0.00931422
GO:0198738	cell-cell signaling by wnt	BP	424	0.0353774	0.18495	3.75375	0.000174207	0.00957215
GO:0048566	embryonic digestive tract development	BP	33	0.0909091	0.291937	3.74424	0.000180938	0.00972424
GO:0060740	prostate gland epithelium morphogenesis	BP	33	0.0909091	0.291937	3.74424	0.000180938	0.00972424
GO:0048546	digestive tract morphogenesis	BP	54	0.0740741	0.264351	3.74173	0.000182757	0.00972424
GO:1990138	neuron projection extension	BP	199	0.0452261	0.208324	3.74107	0.00018324	0.00972424
GO:0001649	osteoblast differentiation	BP	200	0.045	0.207824	3.7233	0.000196638	0.0103468
GO:0071772	response to BMP	BP	167	0.0479042	0.214206	3.71905	0.000199976	0.0103471
GO:0071773	cellular response to BMP stimulus	BP	167	0.0479042	0.214206	3.71905	0.000199976	0.0103471
GO:0051384	response to glucocorticoid	BP	79	0.0632911	0.245042	3.71427	0.000203791	0.0104573
GO:0051272	positive regulation of cellular component movement	BP	602	0.0315615	0.174975	3.68708	0.000226843	0.0115448
GO:0010758	regulation of macrophage chemotaxis	BP	34	0.0882353	0.287902	3.66833	0.000244138	0.0120306
GO:0010837	regulation of keratinocyte proliferation	BP	34	0.0882353	0.287902	3.66833	0.000244138	0.0120306
GO:0031069	hair follicle morphogenesis	BP	34	0.0882353	0.287902	3.66833	0.000244138	0.0120306
GO:0060512	prostate gland morphogenesis	BP	34	0.0882353	0.287902	3.66833	0.000244138	0.0120306
GO:0030335	positive regulation of cell migration	BP	561	0.0320856	0.176385	3.66235	0.000249917	0.0122184
GO:1905114	cell surface receptor signaling pathway involved in cell-cell signaling	BP	518	0.0328185	0.178334	3.65865	0.000253547	0.012299
GO:0006826	iron ion transport	BP	56	0.0714286	0.25987	3.64248	0.000270025	0.0128639
GO:0071622	regulation of granulocyte chemotaxis	BP	56	0.0714286	0.25987	3.64248	0.000270025	0.0128639
GO:0001525	angiogenesis	BP	520	0.0326923	0.178001	3.64116	0.000271407	0.0128639
GO:0001501	skeletal system development	BP	522	0.032567	0.177671	3.62376	0.000290352	0.0131766
GO:0070886	positive regulation of calcineurin-NFAT signaling cascade	BP	17	0.117647	0.332106	3.62153	0.000292862	0.0131766
GO:0106058	positive regulation of calcineurin-mediated signaling	BP	17	0.117647	0.332106	3.62153	0.000292862	0.0131766
GO:1904889	regulation of excitatory synapse assembly	BP	17	0.117647	0.332106	3.62153	0.000292862	0.0131766
GO:1905564	positive regulation of vascular endothelial cell proliferation	BP	17	0.117647	0.332106	3.62153	0.000292862	0.0131766
GO:2000696	regulation of epithelial cell differentiation involved in kidney development	BP	17	0.117647	0.332106	3.62153	0.000292862	0.0131766
GO:2001028	positive regulation of endothelial cell chemotaxis	BP	17	0.117647	0.332106	3.62153	0.000292862	0.0131766
GO:0008544	epidermis development	BP	317	0.0378549	0.191147	3.614	0.000301513	0.0134683
GO:0014741	negative regulation of muscle hypertrophy	BP	35	0.0857143	0.284029	3.5954	0.00032389	0.0141622
GO:0016339	calcium-dependent cell-cell adhesion via plasma membrane cell adhesion molecules	BP	35	0.0857143	0.284029	3.5954	0.00032389	0.0141622
GO:0097106	postsynaptic density organization	BP	35	0.0857143	0.284029	3.5954	0.00032389	0.0141622
GO:0002009	morphogenesis of an epithelium	BP	572	0.0314685	0.174733	3.57217	0.000354037	0.0153722
GO:0001763	morphogenesis of a branching structure	BP	245	0.0408163	0.19827	3.5669	0.000361227	0.0155754
GO:0051055	negative regulation of lipid biosynthetic process	BP	58	0.0689655	0.255609	3.54785	0.000388391	0.0166312
GO:0003401	axis elongation	BP	36	0.0833333	0.280306	3.52525	0.000423082	0.0178702
GO:0006775	fat-soluble vitamin metabolic process	BP	36	0.0833333	0.280306	3.52525	0.000423082	0.0178702
GO:0031016	pancreas development	BP	85	0.0588235	0.236691	3.50331	0.000459514	0.0192778
GO:0035633	maintenance of blood-brain barrier	BP	18	0.111111	0.323381	3.49138	0.00048053	0.019629
GO:0050872	white fat cell differentiation	BP	18	0.111111	0.323381	3.49138	0.00048053	0.019629
GO:0060192	negative regulation of lipase activity	BP	18	0.111111	0.323381	3.49138	0.00048053	0.019629
GO:0099150	regulation of postsynaptic specialization assembly	BP	18	0.111111	0.323381	3.49138	0.00048053	0.019629
GO:0048729	tissue morphogenesis	BP	676	0.0295858	0.169567	3.47148	0.000517598	0.0209805
GO:0031960	response to corticosteroid	BP	86	0.0581395	0.23538	3.47004	0.000520373	0.0209805
GO:0048846	axon extension involved in axon guidance	BP	37	0.0810811	0.276725	3.45769	0.000544826	0.0216848
GO:1902284	neuron projection extension involved in neuron projection guidance	BP	37	0.0810811	0.276725	3.45769	0.000544826	0.0216848
GO:0071675	regulation of mononuclear cell migration	BP	116	0.0517241	0.22243	3.44551	0.000569983	0.0225415
GO:0040013	negative regulation of locomotion	BP	332	0.0361446	0.186932	3.43346	0.000595929	0.0234185
GO:0050921	positive regulation of chemotaxis	BP	150	0.0466667	0.211631	3.39418	0.000688341	0.0268799
GO:0003323	type B pancreatic cell development	BP	19	0.105263	0.315302	3.37089	0.000749251	0.0281945
GO:0010544	negative regulation of platelet activation	BP	19	0.105263	0.315302	3.37089	0.000749251	0.0281945
GO:0051546	keratinocyte migration	BP	19	0.105263	0.315302	3.37089	0.000749251	0.0281945
GO:0051956	negative regulation of amino acid transport	BP	19	0.105263	0.315302	3.37089	0.000749251	0.0281945
GO:0060231	mesenchymal to epithelial transition	BP	19	0.105263	0.315302	3.37089	0.000749251	0.0281945
GO:0071676	negative regulation of mononuclear cell migration	BP	19	0.105263	0.315302	3.37089	0.000749251	0.0281945
GO:0007160	cell-matrix adhesion	BP	222	0.0405405	0.197669	3.35836	0.000784067	0.0291513
GO:0071559	response to transforming growth factor beta	BP	222	0.0405405	0.197669	3.35836	0.000784067	0.0291513
GO:0007584	response to nutrient	BP	63	0.0634921	0.245805	3.32911	0.000871239	0.032009
GO:0060393	regulation of pathway-restricted SMAD protein phosphorylation	BP	63	0.0634921	0.245805	3.32911	0.000871239	0.032009
GO:0048754	branching morphogenesis of an epithelial tube	BP	188	0.0425532	0.202386	3.32298	0.000890621	0.0325286
GO:0010634	positive regulation of epithelial cell migration	BP	154	0.0454545	0.208979	3.31144	0.000928157	0.0335643
GO:0001656	metanephros development	BP	91	0.0549451	0.229135	3.31095	0.000929788	0.0335643
GO:0050920	regulation of chemotaxis	BP	226	0.039823	0.195977	3.29684	0.000977807	0.0350937
GO:0001504	neurotransmitter uptake	BP	40	0.075	0.266747	3.26896	0.00107945	0.0385189
GO:0048557	embryonic digestive tract morphogenesis	BP	20	0.1	0.307794	3.25886	0.0011186	0.0390189
GO:0060973	cell migration involved in heart development	BP	20	0.1	0.307794	3.25886	0.0011186	0.0390189
GO:0090030	regulation of steroid hormone biosynthetic process	BP	20	0.1	0.307794	3.25886	0.0011186	0.0390189
GO:0097107	postsynaptic density assembly	BP	20	0.1	0.307794	3.25886	0.0011186	0.0390189
GO:0021543	pallium development	BP	158	0.0443038	0.206423	3.23137	0.00123197	0.0427133
GO:0048588	developmental cell growth	BP	269	0.0371747	0.189542	3.22992	0.00123826	0.0427133
GO:0048858	cell projection morphogenesis	BP	711	0.0281294	0.165459	3.22816	0.00124589	0.0427388
GO:0035850	epithelial cell differentiation involved in kidney development	BP	41	0.0731707	0.263652	3.21023	0.0013263	0.0447554
GO:0060603	mammary gland duct morphogenesis	BP	41	0.0731707	0.263652	3.21023	0.0013263	0.0447554
GO:0099084	postsynaptic specialization organization	BP	41	0.0731707	0.263652	3.21023	0.0013263	0.0447554
GO:0060389	pathway-restricted SMAD protein phosphorylation	BP	66	0.0606061	0.240435	3.20857	0.00133396	0.0447707
GO:0048762	mesenchymal cell differentiation	BP	233	0.0386266	0.193118	3.19233	0.00141128	0.0471109

## Sheet: 3d
GO.ID	Term	Ontology	set.size	set.mean	set.sd	z.score	p.value	p.adj
GO:0045453	bone resorption	BP	77	0.103896	0.307127	8.887	0	0
GO:0046849	bone remodeling	BP	104	0.0865385	0.282519	8.44657	0	0
GO:0048771	tissue remodeling	BP	197	0.0761421	0.265901	10.0916	0	0
GO:2000050	regulation of non-canonical Wnt signaling pathway	BP	25	0.16	0.374166	8.04439	8.88178e-16	1.37867e-12
GO:0001503	ossification	BP	389	0.0462725	0.210345	7.91885	2.44249e-15	3.03308e-12
GO:0071353	cellular response to interleukin-4	BP	29	0.137931	0.350931	7.3993	1.37002e-13	1.41774e-10
GO:0003184	pulmonary valve morphogenesis	BP	17	0.176471	0.392953	7.35525	1.90514e-13	1.68986e-10
GO:0030878	thyroid gland development	BP	30	0.133333	0.345746	7.25779	3.93463e-13	2.71446e-10
GO:0045662	negative regulation of myoblast differentiation	BP	30	0.133333	0.345746	7.25779	3.93463e-13	2.71446e-10
GO:0090263	positive regulation of canonical Wnt signaling pathway	BP	108	0.0740741	0.263112	7.22616	4.96936e-13	3.08547e-10
GO:0070670	response to interleukin-4	BP	31	0.129032	0.340777	7.12291	1.05671e-12	5.96465e-10
GO:0030177	positive regulation of Wnt signaling pathway	BP	138	0.0652174	0.247809	7.06347	1.62403e-12	8.40302e-10
GO:0045667	regulation of osteoblast differentiation	BP	139	0.0647482	0.246971	7.03012	2.06346e-12	9.8554e-10
GO:0001649	osteoblast differentiation	BP	200	0.055	0.228552	6.97122	3.14193e-12	1.39345e-09
GO:0042476	odontogenesis	BP	121	0.0661157	0.249517	6.71678	1.85785e-11	7.69025e-09
GO:0003177	pulmonary valve development	BP	21	0.142857	0.358569	6.53564	6.33389e-11	2.45794e-08
GO:0051145	smooth muscle cell differentiation	BP	76	0.0789474	0.271448	6.50995	7.51736e-11	2.74561e-08
GO:0060070	canonical Wnt signaling pathway	BP	296	0.0439189	0.205262	6.45744	1.06489e-10	3.67326e-08
GO:0003180	aortic valve morphogenesis	BP	22	0.136364	0.35125	6.36531	1.94897e-10	6.36904e-08
GO:0042303	molting cycle	BP	132	0.0606061	0.239515	6.34152	2.27504e-10	6.72655e-08
GO:0042633	hair cycle	BP	132	0.0606061	0.239515	6.34152	2.27504e-10	6.72655e-08
GO:0060349	bone morphogenesis	BP	105	0.0666667	0.25064	6.3147	2.70682e-10	7.63938e-08
GO:0019227	neuronal action potential propagation	BP	11	0.181818	0.40452	6.10447	1.03139e-09	2.56157e-07
GO:0086100	endothelin receptor signaling pathway	BP	11	0.181818	0.40452	6.10447	1.03139e-09	2.56157e-07
GO:0098870	action potential propagation	BP	11	0.181818	0.40452	6.10447	1.03139e-09	2.56157e-07
GO:0043586	tongue development	BP	24	0.125	0.337832	6.05589	1.3964e-09	3.2112e-07
GO:0045063	T-helper 1 cell differentiation	BP	24	0.125	0.337832	6.05589	1.3964e-09	3.2112e-07
GO:0003151	outflow tract morphogenesis	BP	87	0.0689655	0.254864	5.97412	2.31336e-09	5.12988e-07
GO:0001501	skeletal system development	BP	522	0.032567	0.177671	5.82799	5.60999e-09	1.03112e-06
GO:0014824	artery smooth muscle contraction	BP	12	0.166667	0.389249	5.81736	5.97849e-09	1.03112e-06
GO:0034112	positive regulation of homotypic cell-cell adhesion	BP	12	0.166667	0.389249	5.81736	5.97849e-09	1.03112e-06
GO:0043587	tongue morphogenesis	BP	12	0.166667	0.389249	5.81736	5.97849e-09	1.03112e-06
GO:0048630	skeletal muscle tissue growth	BP	12	0.166667	0.389249	5.81736	5.97849e-09	1.03112e-06
GO:0051610	serotonin uptake	BP	12	0.166667	0.389249	5.81736	5.97849e-09	1.03112e-06
GO:0071863	regulation of cell proliferation in bone marrow	BP	12	0.166667	0.389249	5.81736	5.97849e-09	1.03112e-06
GO:0086013	membrane repolarization during cardiac muscle cell action potential	BP	12	0.166667	0.389249	5.81736	5.97849e-09	1.03112e-06
GO:0042093	T-helper cell differentiation	BP	66	0.0757576	0.266638	5.78884	7.08745e-09	1.18935e-06
GO:0045780	positive regulation of bone resorption	BP	26	0.115385	0.325813	5.78139	7.40842e-09	1.2105e-06
GO:0002294	CD4-positive, alpha-beta T cell differentiation involved in immune response	BP	67	0.0746269	0.264772	5.73402	9.80791e-09	1.56147e-06
GO:0002293	alpha-beta T cell differentiation involved in immune response	BP	68	0.0735294	0.262944	5.68032	1.34439e-08	2.08683e-06
GO:0003176	aortic valve development	BP	27	0.111111	0.320256	5.6552	1.55661e-08	2.31784e-06
GO:0030509	BMP signaling pathway	BP	156	0.0512821	0.221283	5.65397	1.56787e-08	2.31784e-06
GO:0002287	alpha-beta T cell activation involved in immune response	BP	69	0.0724638	0.261154	5.62772	1.82607e-08	2.63676e-06
GO:0048711	positive regulation of astrocyte differentiation	BP	13	0.153846	0.375534	5.56297	2.65217e-08	3.50369e-06
GO:0051549	positive regulation of keratinocyte migration	BP	13	0.153846	0.375534	5.56297	2.65217e-08	3.50369e-06
GO:0071838	cell proliferation in bone marrow	BP	13	0.153846	0.375534	5.56297	2.65217e-08	3.50369e-06
GO:0097084	vascular associated smooth muscle cell development	BP	13	0.153846	0.375534	5.56297	2.65217e-08	3.50369e-06
GO:0060348	bone development	BP	233	0.0429185	0.20311	5.55668	2.74959e-08	3.55671e-06
GO:0003272	endocardial cushion formation	BP	28	0.107143	0.31497	5.53551	3.10325e-08	3.93227e-06
GO:0045669	positive regulation of osteoblast differentiation	BP	72	0.0694444	0.255992	5.47606	4.34898e-08	5.40057e-06
GO:0061061	muscle structure development	BP	667	0.0284858	0.166481	5.47161	4.45974e-08	5.42952e-06
GO:0007254	JNK cascade	BP	167	0.0479042	0.214206	5.38505	7.24238e-08	8.3274e-06
GO:0071772	response to BMP	BP	167	0.0479042	0.214206	5.38505	7.24238e-08	8.3274e-06
GO:0071773	cellular response to BMP stimulus	BP	167	0.0479042	0.214206	5.38505	7.24238e-08	8.3274e-06
GO:0016055	Wnt signaling pathway	BP	422	0.0331754	0.179307	5.36123	8.26563e-08	8.82465e-06
GO:0030855	epithelial cell differentiation	BP	627	0.0287081	0.167118	5.35978	8.33234e-08	8.82465e-06
GO:0003197	endocardial cushion development	BP	50	0.08	0.274048	5.35617	8.50042e-08	8.82465e-06
GO:0198738	cell-cell signaling by wnt	BP	424	0.0330189	0.178897	5.33954	9.31845e-08	8.82465e-06
GO:0014820	tonic smooth muscle contraction	BP	14	0.142857	0.363137	5.3354	9.53335e-08	8.82465e-06
GO:0043508	negative regulation of JUN kinase activity	BP	14	0.142857	0.363137	5.3354	9.53335e-08	8.82465e-06
GO:0045188	regulation of circadian sleep/wake cycle, non-REM sleep	BP	14	0.142857	0.363137	5.3354	9.53335e-08	8.82465e-06
GO:0045586	regulation of gamma-delta T cell differentiation	BP	14	0.142857	0.363137	5.3354	9.53335e-08	8.82465e-06
GO:0046643	regulation of gamma-delta T cell activation	BP	14	0.142857	0.363137	5.3354	9.53335e-08	8.82465e-06
GO:0051451	myoblast migration	BP	14	0.142857	0.363137	5.3354	9.53335e-08	8.82465e-06
GO:0051547	regulation of keratinocyte migration	BP	14	0.142857	0.363137	5.3354	9.53335e-08	8.82465e-06
GO:0060019	radial glial cell differentiation	BP	14	0.142857	0.363137	5.3354	9.53335e-08	8.82465e-06
GO:0071599	otic vesicle development	BP	14	0.142857	0.363137	5.3354	9.53335e-08	8.82465e-06
GO:0002292	T cell differentiation involved in immune response	BP	75	0.0666667	0.251124	5.33292	9.66462e-08	8.82465e-06
GO:0007517	muscle organ development	BP	332	0.0361446	0.186932	5.32504	1.00929e-07	9.08211e-06
GO:0001934	positive regulation of protein phosphorylation	BP	750	0.0266667	0.161215	5.27415	1.33369e-07	1.18299e-05
GO:0045124	regulation of bone resorption	BP	52	0.0769231	0.269069	5.22609	1.73132e-07	1.51405e-05
GO:0060037	pharyngeal system development	BP	31	0.0967742	0.300537	5.21012	1.88721e-07	1.62746e-05
GO:0072132	mesenchyme morphogenesis	BP	53	0.0754717	0.266679	5.16364	2.42191e-07	2.05995e-05
GO:0060411	cardiac septum morphogenesis	BP	79	0.0632911	0.245042	5.15392	2.55093e-07	2.14037e-05
GO:0046328	regulation of JNK cascade	BP	142	0.0492958	0.217251	5.13964	2.75259e-07	2.27568e-05
GO:0014733	regulation of skeletal muscle adaptation	BP	15	0.133333	0.351866	5.13013	2.89546e-07	2.27568e-05
GO:0042748	circadian sleep/wake cycle, non-REM sleep	BP	15	0.133333	0.351866	5.13013	2.89546e-07	2.27568e-05
GO:1902916	positive regulation of protein polyubiquitination	BP	15	0.133333	0.351866	5.13013	2.89546e-07	2.27568e-05
GO:2001241	positive regulation of extrinsic apoptotic signaling pathway in absence of ligand	BP	15	0.133333	0.351866	5.13013	2.89546e-07	2.27568e-05
GO:0003206	cardiac chamber morphogenesis	BP	143	0.048951	0.216524	5.11381	3.15719e-07	2.45038e-05
GO:0060669	embryonic placenta morphogenesis	BP	32	0.09375	0.296145	5.11142	3.1975e-07	2.45102e-05
GO:0050730	regulation of peptidyl-tyrosine phosphorylation	BP	262	0.0381679	0.191968	5.07298	3.9164e-07	2.96548e-05
GO:0007178	transmembrane receptor protein serine/threonine kinase signaling pathway	BP	353	0.0339943	0.181472	5.06005	4.19146e-07	3.13552e-05
GO:0001892	embryonic placenta development	BP	112	0.0535714	0.226182	5.04401	4.55866e-07	3.33827e-05
GO:0045668	negative regulation of osteoblast differentiation	BP	55	0.0727273	0.262082	5.04354	4.57003e-07	3.33827e-05
GO:0030111	regulation of Wnt signaling pathway	BP	310	0.0354839	0.185298	5.01799	5.2216e-07	3.74601e-05
GO:1905314	semi-lunar valve development	BP	33	0.0909091	0.291937	5.01698	5.24888e-07	3.74601e-05
GO:0001974	blood vessel remodeling	BP	56	0.0714286	0.25987	4.98574	6.17248e-07	4.25833e-05
GO:0035567	non-canonical Wnt signaling pathway	BP	56	0.0714286	0.25987	4.98574	6.17248e-07	4.25833e-05
GO:0061383	trabecula morphogenesis	BP	56	0.0714286	0.25987	4.98574	6.17248e-07	4.25833e-05
GO:0001837	epithelial to mesenchymal transition	BP	149	0.0469799	0.212309	4.96377	6.91381e-07	4.71735e-05
GO:0010831	positive regulation of myotube differentiation	BP	16	0.125	0.341565	4.94364	7.66784e-07	5.01154e-05
GO:0035112	genitalia morphogenesis	BP	16	0.125	0.341565	4.94364	7.66784e-07	5.01154e-05
GO:0042640	anagen	BP	16	0.125	0.341565	4.94364	7.66784e-07	5.01154e-05
GO:0051589	negative regulation of neurotransmitter transport	BP	16	0.125	0.341565	4.94364	7.66784e-07	5.01154e-05
GO:0018108	peptidyl-tyrosine phosphorylation	BP	318	0.0345912	0.18303	4.91259	8.98805e-07	5.81321e-05
GO:0001822	kidney development	BP	320	0.034375	0.182476	4.88678	1.025e-06	6.56105e-05
GO:0018212	peptidyl-tyrosine modification	BP	321	0.0342679	0.182201	4.87395	1.0939e-06	6.93061e-05
GO:0048762	mesenchymal cell differentiation	BP	233	0.0386266	0.193118	4.85545	1.20111e-06	7.53301e-05
GO:1902624	positive regulation of neutrophil migration	BP	35	0.0857143	0.284029	4.8397	1.30037e-06	8.07399e-05
GO:0060711	labyrinthine layer development	BP	59	0.0677966	0.253555	4.82061	1.43119e-06	8.79828e-05
GO:0031346	positive regulation of cell projection organization	BP	427	0.030445	0.17201	4.78672	1.69532e-06	0.000102374
GO:0003198	epithelial to mesenchymal transition involved in endocardial cushion formation	BP	17	0.117647	0.332106	4.77315	1.81368e-06	0.000102374
GO:0007379	segment specification	BP	17	0.117647	0.332106	4.77315	1.81368e-06	0.000102374
GO:0042492	gamma-delta T cell differentiation	BP	17	0.117647	0.332106	4.77315	1.81368e-06	0.000102374
GO:0051580	regulation of neurotransmitter uptake	BP	17	0.117647	0.332106	4.77315	1.81368e-06	0.000102374
GO:0086011	membrane repolarization during action potential	BP	17	0.117647	0.332106	4.77315	1.81368e-06	0.000102374
GO:0090083	regulation of inclusion body assembly	BP	17	0.117647	0.332106	4.77315	1.81368e-06	0.000102374
GO:0097152	mesenchymal cell apoptotic process	BP	17	0.117647	0.332106	4.77315	1.81368e-06	0.000102374
GO:2000696	regulation of epithelial cell differentiation involved in kidney development	BP	17	0.117647	0.332106	4.77315	1.81368e-06	0.000102374
GO:0003203	endocardial cushion morphogenesis	BP	36	0.0833333	0.280306	4.75631	1.97164e-06	0.000106486
GO:0003401	axis elongation	BP	36	0.0833333	0.280306	4.75631	1.97164e-06	0.000106486
GO:0030203	glycosaminoglycan metabolic process	BP	89	0.0561798	0.231573	4.75624	1.97229e-06	0.000106486
GO:0043367	CD4-positive, alpha-beta T cell differentiation	BP	89	0.0561798	0.231573	4.75624	1.97229e-06	0.000106486
GO:0060395	SMAD protein signal transduction	BP	89	0.0561798	0.231573	4.75624	1.97229e-06	0.000106486
GO:0048871	multicellular organismal homeostasis	BP	538	0.027881	0.164785	4.74665	2.06809e-06	0.000110696
GO:0120035	regulation of plasma membrane bounded cell projection organization	BP	713	0.0252454	0.15698	4.72636	2.28582e-06	0.000121305
GO:0045661	regulation of myoblast differentiation	BP	61	0.0655738	0.24959	4.71685	2.39527e-06	0.000126036
GO:0072001	renal system development	BP	335	0.0328358	0.178473	4.69957	2.60705e-06	0.000136027
GO:0060485	mesenchyme development	BP	288	0.0347222	0.183394	4.69544	2.66037e-06	0.000137139
GO:0060828	regulation of canonical Wnt signaling pathway	BP	243	0.037037	0.189242	4.6945	2.67255e-06	0.000137139
GO:0046632	alpha-beta T cell differentiation	BP	124	0.0483871	0.215453	4.69269	2.69632e-06	0.000137225
GO:0051272	positive regulation of cellular component movement	BP	602	0.0265781	0.160981	4.68385	2.8154e-06	0.00014212
GO:0034110	regulation of homotypic cell-cell adhesion	BP	37	0.0810811	0.276725	4.67611	2.92366e-06	0.000144071
GO:0046329	negative regulation of JNK cascade	BP	37	0.0810811	0.276725	4.67611	2.92366e-06	0.000144071
GO:0061384	heart trabecula morphogenesis	BP	37	0.0810811	0.276725	4.67611	2.92366e-06	0.000144071
GO:0046850	regulation of bone remodeling	BP	62	0.0645161	0.247676	4.66671	3.06058e-06	0.000149631
GO:0090092	regulation of transmembrane receptor protein serine/threonine kinase signaling pathway	BP	245	0.0367347	0.188495	4.66335	3.11104e-06	0.00015091
GO:0031344	regulation of cell projection organization	BP	728	0.0247253	0.155393	4.62553	3.73637e-06	0.000179838
GO:0060393	regulation of pathway-restricted SMAD protein phosphorylation	BP	63	0.0634921	0.245805	4.61768	3.88058e-06	0.000180898
GO:0002076	osteoblast development	BP	18	0.111111	0.323381	4.61643	3.90406e-06	0.000180898
GO:0033151	V(D)J recombination	BP	18	0.111111	0.323381	4.61643	3.90406e-06	0.000180898
GO:0045986	negative regulation of smooth muscle contraction	BP	18	0.111111	0.323381	4.61643	3.90406e-06	0.000180898
GO:0060712	spongiotrophoblast layer development	BP	18	0.111111	0.323381	4.61643	3.90406e-06	0.000180898
GO:0019226	transmission of nerve impulse	BP	93	0.0537634	0.226773	4.61388	3.95214e-06	0.000181769
GO:0030048	actin filament-based movement	BP	127	0.0472441	0.213001	4.61197	3.9888e-06	0.000182106
GO:0070848	response to growth factor	BP	616	0.025974	0.159187	4.57766	4.70208e-06	0.000213104
GO:0048705	skeletal system morphogenesis	BP	251	0.0358566	0.186304	4.57184	4.83464e-06	0.000217524
GO:0045596	negative regulation of cell differentiation	BP	680	0.025	0.15624	4.5425	5.55916e-06	0.000248322
GO:0060537	muscle tissue development	BP	453	0.0286976	0.16714	4.53324	5.80844e-06	0.000257604
GO:0035886	vascular associated smooth muscle cell differentiation	BP	39	0.0769231	0.269953	4.52447	6.05477e-06	0.000266624
GO:0070252	actin-mediated cell contraction	BP	96	0.0520833	0.223361	4.51246	6.40798e-06	0.000280191
GO:0035904	aorta development	BP	66	0.0606061	0.240435	4.47678	7.57772e-06	0.000321288
GO:0060389	pathway-restricted SMAD protein phosphorylation	BP	66	0.0606061	0.240435	4.47678	7.57772e-06	0.000321288
GO:0003214	cardiac left ventricle morphogenesis	BP	19	0.105263	0.315302	4.47165	7.76183e-06	0.000321288
GO:0006590	thyroid hormone generation	BP	19	0.105263	0.315302	4.47165	7.76183e-06	0.000321288
GO:0046629	gamma-delta T cell activation	BP	19	0.105263	0.315302	4.47165	7.76183e-06	0.000321288
GO:0048484	enteric nervous system development	BP	19	0.105263	0.315302	4.47165	7.76183e-06	0.000321288
GO:0051546	keratinocyte migration	BP	19	0.105263	0.315302	4.47165	7.76183e-06	0.000321288
GO:2000678	negative regulation of transcription regulatory region DNA binding	BP	19	0.105263	0.315302	4.47165	7.76183e-06	0.000321288
GO:1905114	cell surface receptor signaling pathway involved in cell-cell signaling	BP	518	0.027027	0.162319	4.44568	8.76159e-06	0.00036027
GO:0030155	regulation of cell adhesion	BP	756	0.0238095	0.152556	4.44393	8.83303e-06	0.000360818
GO:0043967	histone H4 acetylation	BP	67	0.0597015	0.238721	4.43175	9.34693e-06	0.000379314
GO:0046631	alpha-beta T cell activation	BP	174	0.0402299	0.197065	4.41577	1.00653e-05	0.000405816
GO:0035270	endocrine system development	BP	135	0.0444444	0.206848	4.40862	1.04029e-05	0.00041553
GO:0014070	response to organic cyclic compound	BP	700	0.0242857	0.154045	4.40649	1.05059e-05	0.00041553
GO:0010976	positive regulation of neuron projection development	BP	217	0.0368664	0.188869	4.40647	1.0507e-05	0.00041553
GO:0060249	anatomical structure homeostasis	BP	311	0.0321543	0.176694	4.39648	1.1002e-05	0.000432351
GO:0035850	epithelial cell differentiation involved in kidney development	BP	41	0.0731707	0.263652	4.38331	1.16888e-05	0.0004536
GO:0110110	positive regulation of animal organ morphogenesis	BP	41	0.0731707	0.263652	4.38331	1.16888e-05	0.0004536
GO:0060322	head development	BP	704	0.0241477	0.153617	4.37986	1.18758e-05	0.000457992
GO:0002685	regulation of leukocyte migration	BP	220	0.0363636	0.18762	4.35737	1.31636e-05	0.000501428
GO:1901888	regulation of cell junction assembly	BP	220	0.0363636	0.18762	4.35737	1.31636e-05	0.000501428
GO:0007350	blastoderm segmentation	BP	20	0.1	0.307794	4.33732	1.44228e-05	0.000526771
GO:0048557	embryonic digestive tract morphogenesis	BP	20	0.1	0.307794	4.33732	1.44228e-05	0.000526771
GO:0048635	negative regulation of muscle organ development	BP	20	0.1	0.307794	4.33732	1.44228e-05	0.000526771
GO:0072087	renal vesicle development	BP	20	0.1	0.307794	4.33732	1.44228e-05	0.000526771
GO:0090030	regulation of steroid hormone biosynthetic process	BP	20	0.1	0.307794	4.33732	1.44228e-05	0.000526771
GO:1901862	negative regulation of muscle tissue development	BP	20	0.1	0.307794	4.33732	1.44228e-05	0.000526771
GO:2001014	regulation of skeletal muscle cell differentiation	BP	20	0.1	0.307794	4.33732	1.44228e-05	0.000526771
GO:0001894	tissue homeostasis	BP	269	0.0334572	0.180162	4.31348	1.60707e-05	0.000583526
GO:0002763	positive regulation of myeloid leukocyte differentiation	BP	70	0.0571429	0.233791	4.30202	1.69249e-05	0.000610969
GO:0051588	regulation of neurotransmitter transport	BP	140	0.0428571	0.203262	4.28952	1.79059e-05	0.000642647
GO:0010951	negative regulation of endopeptidase activity	BP	182	0.0384615	0.192838	4.26201	2.02593e-05	0.000719708
GO:0061138	morphogenesis of a branching epithelium	BP	226	0.0353982	0.185194	4.26173	2.02849e-05	0.000719708
GO:0009880	embryonic pattern specification	BP	71	0.056338	0.232214	4.26045	2.04015e-05	0.000719734
GO:0086002	cardiac muscle cell action potential involved in contraction	BP	43	0.0697674	0.25777	4.25143	2.12412e-05	0.000745123
GO:0002521	leukocyte differentiation	BP	602	0.0249169	0.156002	4.24351	2.2005e-05	0.000767578
GO:0014706	striated muscle tissue development	BP	430	0.027907	0.164898	4.23774	2.25776e-05	0.000783154
GO:0071363	cellular response to growth factor stimulus	BP	603	0.0248756	0.155875	4.23618	2.27355e-05	0.00078425
GO:0001508	action potential	BP	143	0.041958	0.201198	4.22074	2.43506e-05	0.00083532
GO:0001655	urogenital system development	BP	378	0.0291005	0.168311	4.21733	2.47212e-05	0.000843372
GO:0006022	aminoglycan metabolic process	BP	106	0.0471698	0.213009	4.20308	2.63307e-05	0.000893373
GO:0008285	negative regulation of cell population proliferation	BP	732	0.023224	0.150717	4.19842	2.68787e-05	0.000907011
GO:0048754	branching morphogenesis of an epithelial tube	BP	188	0.037234	0.18984	4.1524	3.29008e-05	0.00110422
GO:0051403	stress-activated MAPK cascade	BP	234	0.034188	0.182101	4.13922	3.48494e-05	0.00116333
GO:0007507	heart development	BP	618	0.0242718	0.154017	4.12796	3.66002e-05	0.00120327
GO:0001569	branching involved in blood vessel morphogenesis	BP	45	0.0666667	0.252262	4.12779	3.66271e-05	0.00120327
GO:0044848	biological phase	BP	45	0.0666667	0.252262	4.12779	3.66271e-05	0.00120327
GO:0003205	cardiac chamber development	BP	190	0.0368421	0.188872	4.11687	3.84049e-05	0.00124846
GO:0050731	positive regulation of peptidyl-tyrosine phosphorylation	BP	190	0.0368421	0.188872	4.11687	3.84049e-05	0.00124846
GO:0030335	positive regulation of cell migration	BP	561	0.0249554	0.156129	4.10202	4.09558e-05	0.00132252
GO:0001975	response to amphetamine	BP	22	0.0909091	0.294245	4.09523	4.21742e-05	0.00132252
GO:0006027	glycosaminoglycan catabolic process	BP	22	0.0909091	0.294245	4.09523	4.21742e-05	0.00132252
GO:0042481	regulation of odontogenesis	BP	22	0.0909091	0.294245	4.09523	4.21742e-05	0.00132252
GO:0043576	regulation of respiratory gaseous exchange	BP	22	0.0909091	0.294245	4.09523	4.21742e-05	0.00132252
GO:0044851	hair cycle phase	BP	22	0.0909091	0.294245	4.09523	4.21742e-05	0.00132252
GO:0060602	branch elongation of an epithelium	BP	22	0.0909091	0.294245	4.09523	4.21742e-05	0.00132252
GO:0001942	hair follicle development	BP	110	0.0454545	0.209252	4.09011	4.31172e-05	0.00133857
GO:0060840	artery development	BP	110	0.0454545	0.209252	4.09011	4.31172e-05	0.00133857
GO:0007416	synapse assembly	BP	192	0.0364583	0.187918	4.08183	4.46826e-05	0.00138027
GO:0044057	regulation of system process	BP	626	0.0239617	0.153052	4.07154	4.67037e-05	0.00143556
GO:0003382	epithelial cell morphogenesis	BP	46	0.0652174	0.249637	4.06878	4.72599e-05	0.0014455
GO:0048514	blood vessel morphogenesis	BP	629	0.0238474	0.152695	4.05061	5.10848e-05	0.00155483
GO:0002687	positive regulation of leukocyte migration	BP	151	0.0397351	0.195986	4.04627	5.20394e-05	0.00157616
GO:0030316	osteoclast differentiation	BP	112	0.0446429	0.207447	4.03566	5.44489e-05	0.00163321
GO:0035710	CD4-positive, alpha-beta T cell activation	BP	112	0.0446429	0.207447	4.03566	5.44489e-05	0.00163321
GO:0034109	homotypic cell-cell adhesion	BP	77	0.0519481	0.223377	4.02675	5.65519e-05	0.00168813
GO:0032872	regulation of stress-activated MAPK cascade	BP	196	0.0357143	0.186052	4.01315	5.99144e-05	0.00176692
GO:0003179	heart valve morphogenesis	BP	47	0.0638298	0.247092	4.01152	6.03296e-05	0.00176692
GO:1902622	regulation of neutrophil migration	BP	47	0.0638298	0.247092	4.01152	6.03296e-05	0.00176692
GO:2001239	regulation of extrinsic apoptotic signaling pathway in absence of ligand	BP	47	0.0638298	0.247092	4.01152	6.03296e-05	0.00176692
GO:0022404	molting cycle process	BP	113	0.0442478	0.206561	4.00892	6.0997e-05	0.00176977
GO:0022405	hair cycle process	BP	113	0.0442478	0.206561	4.00892	6.0997e-05	0.00176977
GO:0031098	stress-activated protein kinase signaling cascade	BP	244	0.0327869	0.178444	3.99346	6.51154e-05	0.00188047
GO:0048844	artery morphogenesis	BP	78	0.0512821	0.222	3.9902	6.60167e-05	0.00189156
GO:0003181	atrioventricular valve morphogenesis	BP	23	0.0869565	0.288104	3.98554	6.73274e-05	0.00189156
GO:0030539	male genitalia development	BP	23	0.0869565	0.288104	3.98554	6.73274e-05	0.00189156
GO:0043501	skeletal muscle adaptation	BP	23	0.0869565	0.288104	3.98554	6.73274e-05	0.00189156
GO:0046716	muscle cell cellular homeostasis	BP	23	0.0869565	0.288104	3.98554	6.73274e-05	0.00189156
GO:1901623	regulation of lymphocyte chemotaxis	BP	23	0.0869565	0.288104	3.98554	6.73274e-05	0.00189156
GO:0035637	multicellular organismal signaling	BP	154	0.038961	0.194133	3.98396	6.7776e-05	0.00189559
GO:0098773	skin epidermis development	BP	114	0.0438596	0.205687	3.98249	6.8196e-05	0.00189878
GO:0001763	morphogenesis of a branching structure	BP	245	0.0326531	0.178091	3.97931	6.91155e-05	0.0019158
GO:0070302	regulation of stress-activated protein kinase signaling cascade	BP	199	0.0351759	0.184689	3.96282	7.40696e-05	0.00204399
GO:0000165	MAPK cascade	BP	773	0.0219922	0.146753	3.94731	7.90351e-05	0.00217122
GO:0043408	regulation of MAPK cascade	BP	708	0.0225989	0.148726	3.94627	7.93796e-05	0.00217122
GO:0042692	muscle cell differentiation	BP	406	0.0270936	0.162557	3.9391	8.17884e-05	0.0022273
GO:0045444	fat cell differentiation	BP	249	0.0321285	0.176697	3.92343	8.72962e-05	0.00236691
GO:2000147	positive regulation of cell motility	BP	586	0.0238908	0.152839	3.91676	8.97458e-05	0.00242275
GO:0051216	cartilage development	BP	202	0.0346535	0.183355	3.91347	9.09807e-05	0.00244545
GO:0010862	positive regulation of pathway-restricted SMAD protein phosphorylation	BP	49	0.0612245	0.242226	3.90187	9.54516e-05	0.00252195
GO:0032873	negative regulation of stress-activated MAPK cascade	BP	49	0.0612245	0.242226	3.90187	9.54516e-05	0.00252195
GO:0055081	anion homeostasis	BP	49	0.0612245	0.242226	3.90187	9.54516e-05	0.00252195
GO:0070303	negative regulation of stress-activated protein kinase signaling cascade	BP	49	0.0612245	0.242226	3.90187	9.54516e-05	0.00252195
GO:0014075	response to amine	BP	24	0.0833333	0.28233	3.88236	0.000103449	0.00267723
GO:0043567	regulation of insulin-like growth factor receptor signaling pathway	BP	24	0.0833333	0.28233	3.88236	0.000103449	0.00267723
GO:0070841	inclusion body assembly	BP	24	0.0833333	0.28233	3.88236	0.000103449	0.00267723
GO:0098743	cell aggregation	BP	24	0.0833333	0.28233	3.88236	0.000103449	0.00267723
GO:0071496	cellular response to external stimulus	BP	252	0.031746	0.175672	3.88227	0.000103485	0.00267723
GO:0042088	T-helper 1 type immune response	BP	50	0.06	0.239898	3.84933	0.000118442	0.00305148
GO:0010975	regulation of neuron projection development	BP	535	0.0242991	0.15412	3.83944	0.000123313	0.00316385
GO:0002286	T cell activation involved in immune response	BP	121	0.0413223	0.199862	3.80574	0.000141379	0.00359763
GO:0003279	cardiac septum development	BP	121	0.0413223	0.199862	3.80574	0.000141379	0.00359763
GO:1902105	regulation of leukocyte differentiation	BP	310	0.0290323	0.168168	3.79978	0.000144826	0.00366375
GO:0048806	genitalia development	BP	51	0.0588235	0.237635	3.79821	0.000145748	0.00366375
GO:2000677	regulation of transcription regulatory region DNA binding	BP	51	0.0588235	0.237635	3.79821	0.000145748	0.00366375
GO:0040017	positive regulation of locomotion	BP	604	0.0231788	0.150596	3.78923	0.000151113	0.00378331
GO:0032925	regulation of activin receptor signaling pathway	BP	25	0.08	0.276887	3.78504	0.000153685	0.00380172
GO:0042474	middle ear morphogenesis	BP	25	0.08	0.276887	3.78504	0.000153685	0.00380172
GO:0060969	negative regulation of gene silencing	BP	25	0.08	0.276887	3.78504	0.000153685	0.00380172
GO:0034103	regulation of tissue remodeling	BP	84	0.047619	0.214238	3.78344	0.000154678	0.0038111
GO:0002688	regulation of leukocyte chemotaxis	BP	122	0.0409836	0.19907	3.7816	0.000155824	0.00382416
GO:0035107	appendage morphogenesis	BP	165	0.0363636	0.187763	3.76841	0.000164291	0.00399838
GO:0035108	limb morphogenesis	BP	165	0.0363636	0.187763	3.76841	0.000164291	0.00399838
GO:0043269	regulation of ion transport	BP	737	0.0217096	0.145833	3.76755	0.000164855	0.00399838
GO:0018958	phenol-containing compound metabolic process	BP	123	0.0406504	0.198287	3.75771	0.000171472	0.00412663
GO:0051101	regulation of DNA binding	BP	123	0.0406504	0.198287	3.75771	0.000171472	0.00412663
GO:0031016	pancreas development	BP	85	0.0470588	0.213021	3.7509	0.000176199	0.00420089
GO:0051896	regulation of protein kinase B signaling	BP	166	0.0361446	0.187215	3.74975	0.000177013	0.00420089
GO:0043392	negative regulation of DNA binding	BP	52	0.0576923	0.235435	3.74844	0.000177941	0.00420089
GO:0045604	regulation of epidermal cell differentiation	BP	52	0.0576923	0.235435	3.74844	0.000177941	0.00420089
GO:0061005	cell differentiation involved in kidney development	BP	52	0.0576923	0.235435	3.74844	0.000177941	0.00420089
GO:0008544	epidermis development	BP	317	0.0283912	0.16635	3.72068	0.000198685	0.00467286
GO:0046683	response to organophosphorus	BP	86	0.0465116	0.211825	3.71888	0.000200108	0.00468858
GO:0061041	regulation of wound healing	BP	125	0.04	0.196748	3.71071	0.000206682	0.0048244
GO:0007140	male meiotic nuclear division	BP	53	0.0566038	0.233295	3.69996	0.000215635	0.00494061
GO:0035272	exocrine system development	BP	53	0.0566038	0.233295	3.69996	0.000215635	0.00494061
GO:0048483	autonomic nervous system development	BP	53	0.0566038	0.233295	3.69996	0.000215635	0.00494061
GO:0090303	positive regulation of wound healing	BP	53	0.0566038	0.233295	3.69996	0.000215635	0.00494061
GO:0007423	sensory organ development	BP	617	0.0226904	0.149036	3.69995	0.000215639	0.00494061
GO:0007620	copulation	BP	26	0.0769231	0.271746	3.69302	0.000221605	0.00504008
GO:0090330	regulation of platelet aggregation	BP	26	0.0769231	0.271746	3.69302	0.000221605	0.00504008
GO:0034329	cell junction assembly	BP	435	0.0252874	0.157177	3.67506	0.000237795	0.00538858
GO:0007618	mating	BP	54	0.0555556	0.231212	3.65271	0.000259486	0.00581642
GO:0048546	digestive tract morphogenesis	BP	54	0.0555556	0.231212	3.65271	0.000259486	0.00581642
GO:1901861	regulation of muscle tissue development	BP	54	0.0555556	0.231212	3.65271	0.000259486	0.00581642
GO:0003007	heart morphogenesis	BP	270	0.0296296	0.169878	3.64777	0.000264525	0.00590805
GO:0001890	placenta development	BP	172	0.0348837	0.184021	3.64076	0.000271838	0.00604962
GO:0001944	vasculature development	BP	759	0.0210804	0.143747	3.63748	0.000275318	0.00610518
GO:0042531	positive regulation of tyrosine phosphorylation of STAT protein	BP	55	0.0545455	0.229184	3.60664	0.000310186	0.00666222
GO:0048634	regulation of muscle organ development	BP	55	0.0545455	0.229184	3.60664	0.000310186	0.00666222
GO:0003171	atrioventricular valve development	BP	27	0.0740741	0.26688	3.60582	0.000311168	0.00666222
GO:0003338	metanephros morphogenesis	BP	27	0.0740741	0.26688	3.60582	0.000311168	0.00666222
GO:0006837	serotonin transport	BP	27	0.0740741	0.26688	3.60582	0.000311168	0.00666222
GO:0014829	vascular associated smooth muscle contraction	BP	27	0.0740741	0.26688	3.60582	0.000311168	0.00666222
GO:0031100	animal organ regeneration	BP	27	0.0740741	0.26688	3.60582	0.000311168	0.00666222
GO:0032781	positive regulation of ATPase activity	BP	27	0.0740741	0.26688	3.60582	0.000311168	0.00666222
GO:0060713	labyrinthine layer morphogenesis	BP	27	0.0740741	0.26688	3.60582	0.000311168	0.00666222
GO:0090023	positive regulation of neutrophil chemotaxis	BP	27	0.0740741	0.26688	3.60582	0.000311168	0.00666222
GO:0030902	hindbrain development	BP	175	0.0342857	0.182484	3.58809	0.000333107	0.00710742
GO:0043410	positive regulation of MAPK cascade	BP	507	0.0236686	0.152165	3.58197	0.000341011	0.00725115
GO:0033993	response to lipid	BP	702	0.0213675	0.144709	3.57552	0.000349529	0.0074069
GO:0002009	morphogenesis of an epithelium	BP	572	0.0227273	0.149163	3.5679	0.000359855	0.00759979
GO:0001656	metanephros development	BP	91	0.043956	0.206133	3.56592	0.000362588	0.00763156
GO:0042551	neuron maturation	BP	56	0.0535714	0.227208	3.5617	0.000368466	0.0076772
GO:0071622	regulation of granulocyte chemotaxis	BP	56	0.0535714	0.227208	3.5617	0.000368466	0.0076772
GO:0086001	cardiac muscle cell action potential	BP	56	0.0535714	0.227208	3.5617	0.000368466	0.0076772
GO:2000027	regulation of animal organ morphogenesis	BP	132	0.0378788	0.19163	3.55365	0.000379919	0.00788935
GO:0045445	myoblast differentiation	BP	92	0.0434783	0.205049	3.53666	0.000405215	0.0083866
GO:0002761	regulation of myeloid leukocyte differentiation	BP	133	0.037594	0.190931	3.53211	0.000412259	0.00850403
GO:0043588	skin development	BP	280	0.0285714	0.166897	3.52589	0.000422069	0.00857374
GO:0002675	positive regulation of acute inflammatory response	BP	28	0.0714286	0.262265	3.523	0.000426685	0.00857374
GO:0045187	regulation of circadian sleep/wake cycle, sleep	BP	28	0.0714286	0.262265	3.523	0.000426685	0.00857374
GO:0045932	negative regulation of muscle contraction	BP	28	0.0714286	0.262265	3.523	0.000426685	0.00857374
GO:0048820	hair follicle maturation	BP	28	0.0714286	0.262265	3.523	0.000426685	0.00857374
GO:0060445	branching involved in salivary gland morphogenesis	BP	28	0.0714286	0.262265	3.523	0.000426685	0.00857374
GO:0061311	cell surface receptor signaling pathway involved in heart development	BP	28	0.0714286	0.262265	3.523	0.000426685	0.00857374
GO:1902914	regulation of protein polyubiquitination	BP	28	0.0714286	0.262265	3.523	0.000426685	0.00857374
GO:0002573	myeloid leukocyte differentiation	BP	231	0.030303	0.171792	3.4803	0.000500852	0.0100286
GO:0030336	negative regulation of cell migration	BP	284	0.028169	0.165748	3.47866	0.000503934	0.0100286
GO:0032496	response to lipopolysaccharide	BP	284	0.028169	0.165748	3.47866	0.000503934	0.0100286
GO:0003170	heart valve development	BP	58	0.0517241	0.223404	3.47499	0.000510872	0.0101019
GO:0051591	response to cAMP	BP	58	0.0517241	0.223404	3.47499	0.000510872	0.0101019
GO:0007169	transmembrane receptor protein tyrosine kinase signaling pathway	BP	588	0.0221088	0.147163	3.45697	0.000546283	0.0107679
GO:0001759	organ induction	BP	29	0.0689655	0.257881	3.4442	0.000572755	0.0110939
GO:0003148	outflow tract septum morphogenesis	BP	29	0.0689655	0.257881	3.4442	0.000572755	0.0110939
GO:0010592	positive regulation of lamellipodium assembly	BP	29	0.0689655	0.257881	3.4442	0.000572755	0.0110939
GO:0060571	morphogenesis of an epithelial fold	BP	29	0.0689655	0.257881	3.4442	0.000572755	0.0110939
GO:0071624	positive regulation of granulocyte chemotaxis	BP	29	0.0689655	0.257881	3.4442	0.000572755	0.0110939
GO:0001568	blood vessel development	BP	724	0.0207182	0.142538	3.44383	0.000573546	0.0110939
GO:0050673	epithelial cell proliferation	BP	463	0.0237581	0.152459	3.43992	0.000581884	0.0112202
GO:0006584	catecholamine metabolic process	BP	59	0.0508475	0.221572	3.43314	0.000596633	0.0113635
GO:0009712	catechol-containing compound metabolic process	BP	59	0.0508475	0.221572	3.43314	0.000596633	0.0113635
GO:0045682	regulation of epidermis development	BP	59	0.0508475	0.221572	3.43314	0.000596633	0.0113635
GO:0060443	mammary gland morphogenesis	BP	59	0.0508475	0.221572	3.43314	0.000596633	0.0113635
GO:0030326	embryonic limb morphogenesis	BP	138	0.0362319	0.187547	3.42747	0.000609225	0.0115326
GO:0035113	embryonic appendage morphogenesis	BP	138	0.0362319	0.187547	3.42747	0.000609225	0.0115326
GO:0046330	positive regulation of JNK cascade	BP	96	0.0416667	0.200875	3.42375	0.000617639	0.0116563
GO:0030217	T cell differentiation	BP	289	0.0276817	0.164344	3.42078	0.000624417	0.0117485
GO:0043409	negative regulation of MAPK cascade	BP	186	0.0322581	0.177162	3.40451	0.000662824	0.0124335
GO:1903131	mononuclear cell differentiation	BP	468	0.0235043	0.151661	3.39976	0.000674451	0.0126135
GO:0090287	regulation of cellular response to growth factor stimulus	BP	291	0.0274914	0.163792	3.39798	0.000678853	0.0126508
GO:0002690	positive regulation of leukocyte chemotaxis	BP	97	0.0412371	0.199871	3.39649	0.000682562	0.0126508
GO:0120162	positive regulation of cold-induced thermogenesis	BP	97	0.0412371	0.199871	3.39649	0.000682562	0.0126508
GO:0048732	gland development	BP	469	0.0234542	0.151502	3.39179	0.000694377	0.0128315
GO:0044706	multi-multicellular organism process	BP	187	0.0320856	0.1767	3.38852	0.000702718	0.0129471
GO:0042060	wound healing	BP	350	0.0257143	0.158508	3.37518	0.000737665	0.0135508
GO:0030510	regulation of BMP signaling pathway	BP	98	0.0408163	0.198882	3.3696	0.000752773	0.0136529
GO:0030947	regulation of vascular endothelial growth factor receptor signaling pathway	BP	30	0.0666667	0.253708	3.36907	0.000754221	0.0136529
GO:0046885	regulation of hormone biosynthetic process	BP	30	0.0666667	0.253708	3.36907	0.000754221	0.0136529
GO:0050802	circadian sleep/wake cycle, sleep	BP	30	0.0666667	0.253708	3.36907	0.000754221	0.0136529
GO:0099622	cardiac muscle cell membrane repolarization	BP	30	0.0666667	0.253708	3.36907	0.000754221	0.0136529
GO:0007389	pattern specification process	BP	472	0.0233051	0.151031	3.368	0.000757145	0.013666
GO:0003231	cardiac ventricle development	BP	141	0.035461	0.185601	3.36703	0.000759817	0.0136745
GO:0060324	face development	BP	61	0.0491803	0.218039	3.35224	0.000801592	0.0143846
GO:0043583	ear development	BP	241	0.0290456	0.168284	3.34675	0.000817659	0.0146307
GO:0048608	reproductive structure development	BP	475	0.0231579	0.150563	3.3444	0.000824606	0.0147126
GO:2000146	negative regulation of cell motility	BP	297	0.026936	0.16217	3.33074	0.000866164	0.0154098
GO:0003012	muscle system process	BP	415	0.0240964	0.153534	3.32688	0.000878235	0.0155799
GO:0009725	response to hormone	BP	676	0.0207101	0.142517	3.32132	0.000895941	0.0158286
GO:0033002	muscle cell proliferation	BP	243	0.0288066	0.167608	3.32088	0.000897356	0.0158286
GO:0060993	kidney morphogenesis	BP	100	0.04	0.196946	3.31689	0.000910248	0.0160106
GO:0061458	reproductive system development	BP	479	0.0229645	0.149947	3.31321	0.000922321	0.016046
GO:0042446	hormone biosynthetic process	BP	62	0.0483871	0.216335	3.31312	0.0009226	0.016046
GO:0043966	histone H3 acetylation	BP	62	0.0483871	0.216335	3.31312	0.0009226	0.016046
GO:0048512	circadian behavior	BP	62	0.0483871	0.216335	3.31312	0.0009226	0.016046
GO:0048736	appendage development	BP	192	0.03125	0.174448	3.31015	0.000932464	0.0161272
GO:0060173	limb development	BP	192	0.03125	0.174448	3.31015	0.000932464	0.0161272
GO:0019932	second-messenger-mediated signaling	BP	299	0.0267559	0.16164	3.3087	0.000937308	0.016166
GO:0002063	chondrocyte development	BP	31	0.0645161	0.249731	3.29733	0.000976097	0.01638
GO:0006026	aminoglycan catabolic process	BP	31	0.0645161	0.249731	3.29733	0.000976097	0.01638
GO:0035066	positive regulation of histone acetylation	BP	31	0.0645161	0.249731	3.29733	0.000976097	0.01638
GO:0042634	regulation of hair cycle	BP	31	0.0645161	0.249731	3.29733	0.000976097	0.01638
GO:0042749	regulation of circadian sleep/wake cycle	BP	31	0.0645161	0.249731	3.29733	0.000976097	0.01638
GO:0060074	synapse maturation	BP	31	0.0645161	0.249731	3.29733	0.000976097	0.01638
GO:0060317	cardiac epithelial to mesenchymal transition	BP	31	0.0645161	0.249731	3.29733	0.000976097	0.01638
GO:0060384	innervation	BP	31	0.0645161	0.249731	3.29733	0.000976097	0.01638
GO:0098810	neurotransmitter reuptake	BP	31	0.0645161	0.249731	3.29733	0.000976097	0.01638
GO:1902275	regulation of chromatin organization	BP	31	0.0645161	0.249731	3.29733	0.000976097	0.01638
GO:0050954	sensory perception of mechanical stimulus	BP	193	0.0310881	0.174007	3.29479	0.000984961	0.0164842
GO:0014074	response to purine-containing compound	BP	101	0.039604	0.196	3.29106	0.000998121	0.0166148
GO:0090288	negative regulation of cellular response to growth factor stimulus	BP	101	0.039604	0.196	3.29106	0.000998121	0.0166148
GO:0030098	lymphocyte differentiation	BP	420	0.0238095	0.152637	3.28406	0.00102322	0.0169871
GO:0007584	response to nutrient	BP	63	0.047619	0.214669	3.27484	0.00105721	0.017458
GO:0071230	cellular response to amino acid stimulus	BP	63	0.047619	0.214669	3.27484	0.00105721	0.017458
GO:0016573	histone acetylation	BP	146	0.0342466	0.182488	3.26992	0.0010758	0.0177178
GO:0002237	response to molecule of bacterial origin	BP	303	0.0264026	0.160595	3.26517	0.001094	0.01797
GO:0010466	negative regulation of peptidase activity	BP	248	0.0282258	0.165952	3.25735	0.00112456	0.0184233
GO:0060541	respiratory system development	BP	249	0.0281124	0.165627	3.24484	0.00117516	0.0192015
GO:0050900	leukocyte migration	BP	364	0.0247253	0.1555	3.2406	0.00119277	0.019438
GO:0048286	lung alveolus development	BP	64	0.046875	0.213042	3.23737	0.00120637	0.0195062
GO:0051893	regulation of focal adhesion assembly	BP	64	0.046875	0.213042	3.23737	0.00120637	0.0195062
GO:0090109	regulation of cell-substrate junction assembly	BP	64	0.046875	0.213042	3.23737	0.00120637	0.0195062
GO:0043491	protein kinase B signaling	BP	197	0.0304569	0.172279	3.23434	0.00121924	0.0196629
GO:0051271	negative regulation of cellular component movement	BP	306	0.0261438	0.159824	3.23298	0.00122505	0.0197056
GO:0045742	positive regulation of epidermal growth factor receptor signaling pathway	BP	32	0.0625	0.245935	3.22871	0.00124352	0.0199509
GO:0060326	cell chemotaxis	BP	307	0.0260586	0.15957	3.22234	0.00127148	0.0203469
GO:0072073	kidney epithelium development	BP	149	0.033557	0.180693	3.21368	0.00131043	0.0209164
GO:0009913	epidermal cell differentiation	BP	199	0.0301508	0.171433	3.2047	0.00135203	0.021525
GO:0007622	rhythmic behavior	BP	65	0.0461538	0.211451	3.20067	0.00137108	0.0217725
GO:0030856	regulation of epithelial cell differentiation	BP	150	0.0333333	0.180107	3.19526	0.00139703	0.0220716
GO:0050921	positive regulation of chemotaxis	BP	150	0.0333333	0.180107	3.19526	0.00139703	0.0220716
GO:0001505	regulation of neurotransmitter levels	BP	254	0.0275591	0.164029	3.18322	0.00145648	0.0229526
GO:0031058	positive regulation of histone modification	BP	106	0.0377358	0.191462	3.16674	0.0015416	0.0241712
GO:0033555	multicellular organismal response to stress	BP	106	0.0377358	0.191462	3.16674	0.0015416	0.0241712
GO:0042733	embryonic digit morphogenesis	BP	66	0.0454545	0.209895	3.16472	0.00155232	0.0242411
GO:0022410	circadian sleep/wake cycle process	BP	33	0.0606061	0.242306	3.16297	0.00156168	0.0242411
GO:0048566	embryonic digestive tract development	BP	33	0.0606061	0.242306	3.16297	0.00156168	0.0242411
GO:0060487	lung epithelial cell differentiation	BP	33	0.0606061	0.242306	3.16297	0.00156168	0.0242411
GO:0035282	segmentation	BP	107	0.0373832	0.190592	3.14279	0.00167344	0.0259113
GO:1903046	meiotic cell cycle process	BP	204	0.0294118	0.169373	3.13222	0.00173488	0.0267958
GO:0007585	respiratory gaseous exchange by respiratory system	BP	67	0.0447761	0.208373	3.12949	0.00175109	0.0269122
GO:0032720	negative regulation of tumor necrosis factor production	BP	67	0.0447761	0.208373	3.12949	0.00175109	0.0269122
GO:0048568	embryonic organ development	BP	504	0.0218254	0.146258	3.12512	0.0017773	0.0272475
GO:0008360	regulation of cell shape	BP	154	0.0324675	0.177817	3.12313	0.00178936	0.0272977
GO:0072006	nephron development	BP	154	0.0324675	0.177817	3.12313	0.00178936	0.0272977
GO:0003002	regionalization	BP	377	0.0238727	0.152855	3.12121	0.0018011	0.0274093
GO:0021549	cerebellum development	BP	108	0.037037	0.189733	3.11914	0.0018138	0.027468
GO:0120034	positive regulation of plasma membrane bounded cell projection assembly	BP	108	0.037037	0.189733	3.11914	0.0018138	0.027468
GO:0003156	regulation of animal organ formation	BP	34	0.0588235	0.238833	3.09991	0.00193576	0.028754
GO:0031069	hair follicle morphogenesis	BP	34	0.0588235	0.238833	3.09991	0.00193576	0.028754
GO:0042908	xenobiotic transport	BP	34	0.0588235	0.238833	3.09991	0.00193576	0.028754
GO:0060479	lung cell differentiation	BP	34	0.0588235	0.238833	3.09991	0.00193576	0.028754
GO:0071260	cellular response to mechanical stimulus	BP	34	0.0588235	0.238833	3.09991	0.00193576	0.028754
GO:0090022	regulation of neutrophil chemotaxis	BP	34	0.0588235	0.238833	3.09991	0.00193576	0.028754
GO:1901186	positive regulation of ERBB signaling pathway	BP	34	0.0588235	0.238833	3.09991	0.00193576	0.028754
GO:1904707	positive regulation of vascular associated smooth muscle cell proliferation	BP	34	0.0588235	0.238833	3.09991	0.00193576	0.028754
GO:0042310	vasoconstriction	BP	109	0.0366972	0.188886	3.09577	0.00196302	0.0289619
GO:0045639	positive regulation of myeloid cell differentiation	BP	109	0.0366972	0.188886	3.09577	0.00196302	0.0289619
GO:0086003	cardiac muscle cell contraction	BP	68	0.0441176	0.206883	3.09496	0.00196842	0.0289619
GO:1903556	negative regulation of tumor necrosis factor superfamily cytokine production	BP	68	0.0441176	0.206883	3.09496	0.00196842	0.0289619
GO:0006475	internal protein amino acid acetylation	BP	156	0.0320513	0.176704	3.08796	0.00201533	0.0293302
GO:0007565	female pregnancy	BP	156	0.0320513	0.176704	3.08796	0.00201533	0.0293302
GO:0018393	internal peptidyl-lysine acetylation	BP	156	0.0320513	0.176704	3.08796	0.00201533	0.0293302
GO:0043270	positive regulation of ion transport	BP	320	0.025	0.156369	3.08779	0.0020165	0.0293302
GO:0045926	negative regulation of growth	BP	262	0.0267176	0.161565	3.08771	0.00201707	0.0293302
GO:0007420	brain development	BP	647	0.0200927	0.140426	3.07704	0.00209067	0.0303293
GO:0002285	lymphocyte activation involved in immune response	BP	208	0.0288462	0.167778	3.07584	0.00209912	0.0303809
GO:1901699	cellular response to nitrogen compound	BP	579	0.0207254	0.142587	3.07018	0.00213929	0.0308904
GO:1903706	regulation of hemopoiesis	BP	383	0.0234987	0.151679	3.06779	0.00215649	0.0310665
GO:0150116	regulation of cell-substrate junction organization	BP	69	0.0434783	0.205425	3.06109	0.00220532	0.0316232
GO:1903510	mucopolysaccharide metabolic process	BP	69	0.0434783	0.205425	3.06109	0.00220532	0.0316232
GO:0009595	detection of biotic stimulus	BP	35	0.0571429	0.235504	3.03935	0.00237092	0.0331434
GO:0014741	negative regulation of muscle hypertrophy	BP	35	0.0571429	0.235504	3.03935	0.00237092	0.0331434
GO:0034331	cell junction maintenance	BP	35	0.0571429	0.235504	3.03935	0.00237092	0.0331434
GO:0035909	aorta morphogenesis	BP	35	0.0571429	0.235504	3.03935	0.00237092	0.0331434
GO:0040020	regulation of meiotic nuclear division	BP	35	0.0571429	0.235504	3.03935	0.00237092	0.0331434
GO:0042403	thyroid hormone metabolic process	BP	35	0.0571429	0.235504	3.03935	0.00237092	0.0331434
GO:0048009	insulin-like growth factor receptor signaling pathway	BP	35	0.0571429	0.235504	3.03935	0.00237092	0.0331434
GO:0048710	regulation of astrocyte differentiation	BP	35	0.0571429	0.235504	3.03935	0.00237092	0.0331434
GO:0051491	positive regulation of filopodium assembly	BP	35	0.0571429	0.235504	3.03935	0.00237092	0.0331434
GO:0090183	regulation of kidney development	BP	35	0.0571429	0.235504	3.03935	0.00237092	0.0331434
GO:1905144	response to acetylcholine	BP	35	0.0571429	0.235504	3.03935	0.00237092	0.0331434
GO:0071417	cellular response to organonitrogen compound	BP	516	0.0213178	0.144582	3.03878	0.00237539	0.0331434
GO:0042509	regulation of tyrosine phosphorylation of STAT protein	BP	70	0.0428571	0.203997	3.02787	0.00246282	0.0342736
GO:0051897	positive regulation of protein kinase B signaling	BP	112	0.0357143	0.186411	3.02731	0.00246743	0.0342736
GO:0051249	regulation of lymphocyte activation	BP	452	0.0221239	0.147249	3.02392	0.00249519	0.0345817
GO:0050863	regulation of T cell activation	BP	327	0.0244648	0.154724	3.0181	0.00254364	0.0351585
GO:1901615	organic hydroxy compound metabolic process	BP	519	0.0211946	0.144172	3.01757	0.00254813	0.0351585
GO:0014812	muscle cell migration	BP	113	0.0353982	0.185607	3.00501	0.00265569	0.0364805
GO:0045446	endothelial cell differentiation	BP	113	0.0353982	0.185607	3.00501	0.00265569	0.0364805
GO:1990845	adaptive thermogenesis	BP	161	0.0310559	0.17401	3.00251	0.00267765	0.036701
GO:0060562	epithelial tube morphogenesis	BP	391	0.0230179	0.150152	2.99812	0.00271648	0.0371511
GO:0021536	diencephalon development	BP	71	0.0422535	0.202599	2.99528	0.00274196	0.0372534
GO:0043506	regulation of JUN kinase activity	BP	71	0.0422535	0.202599	2.99528	0.00274196	0.0372534
GO:1903036	positive regulation of response to wounding	BP	71	0.0422535	0.202599	2.99528	0.00274196	0.0372534
GO:0021700	developmental maturation	BP	330	0.0242424	0.154035	2.98879	0.00280083	0.0379701
GO:0030178	negative regulation of Wnt signaling pathway	BP	162	0.0308642	0.173486	2.98582	0.00282817	0.0382573
GO:0061448	connective tissue development	BP	271	0.0258303	0.158922	2.98451	0.00284037	0.0383388
GO:0072009	nephron epithelium development	BP	114	0.0350877	0.184814	2.98297	0.00285462	0.0384342
GO:0006775	fat-soluble vitamin metabolic process	BP	36	0.0555556	0.232311	2.9811	0.00287219	0.0384342
GO:0032692	negative regulation of interleukin-1 production	BP	36	0.0555556	0.232311	2.9811	0.00287219	0.0384342
GO:1902745	positive regulation of lamellipodium organization	BP	36	0.0555556	0.232311	2.9811	0.00287219	0.0384342
GO:0009611	response to wounding	BP	458	0.0218341	0.146301	2.97762	0.00290494	0.0387887
GO:0040013	negative regulation of locomotion	BP	332	0.0240964	0.15358	2.96943	0.00298349	0.0396884
GO:0030879	mammary gland development	BP	163	0.0306748	0.172967	2.96927	0.0029851	0.0396884
GO:0001885	endothelial cell development	BP	72	0.0416667	0.201229	2.96328	0.00304375	0.0402956
GO:1905330	regulation of morphogenesis of an epithelium	BP	72	0.0416667	0.201229	2.96328	0.00304375	0.0402956
GO:0042110	T cell activation	BP	527	0.0208729	0.143095	2.96171	0.00305939	0.0403991
GO:0006939	smooth muscle contraction	BP	115	0.0347826	0.184031	2.96118	0.00306458	0.0403991
GO:0050678	regulation of epithelial cell proliferation	BP	396	0.0227273	0.149221	2.95545	0.00312209	0.0410701
GO:0007605	sensory perception of sound	BP	164	0.0304878	0.172452	2.95284	0.00314863	0.0412444
GO:1904064	positive regulation of cation transmembrane transport	BP	164	0.0304878	0.172452	2.95284	0.00314863	0.0412444
GO:0007623	circadian rhythm	BP	218	0.0275229	0.163978	2.94066	0.00327518	0.0428118
GO:0031668	cellular response to extracellular stimulus	BP	219	0.0273973	0.163612	2.92757	0.00341626	0.0434382
GO:0002335	mature B cell differentiation	BP	37	0.0540541	0.229243	2.92501	0.00344448	0.0434382
GO:0007435	salivary gland morphogenesis	BP	37	0.0540541	0.229243	2.92501	0.00344448	0.0434382
GO:0009954	proximal/distal pattern formation	BP	37	0.0540541	0.229243	2.92501	0.00344448	0.0434382
GO:0031424	keratinization	BP	37	0.0540541	0.229243	2.92501	0.00344448	0.0434382
GO:0086091	regulation of heart rate by cardiac conduction	BP	37	0.0540541	0.229243	2.92501	0.00344448	0.0434382
GO:2000758	positive regulation of peptidyl-lysine acetylation	BP	37	0.0540541	0.229243	2.92501	0.00344448	0.0434382
GO:1903034	regulation of response to wounding	BP	166	0.0301205	0.171436	2.92037	0.00349617	0.0434382
GO:0090100	positive regulation of transmembrane receptor protein serine/threonine kinase signaling pathway	BP	117	0.034188	0.182493	2.91833	0.00351909	0.0434382
GO:0034330	cell junction organization	BP	748	0.0187166	0.135613	2.90893	0.00362672	0.0434382
GO:0048729	tissue morphogenesis	BP	676	0.0192308	0.137437	2.90499	0.00367262	0.0434382
GO:0007596	blood coagulation	BP	167	0.0299401	0.170935	2.90432	0.00368054	0.0434382
GO:0031056	regulation of histone modification	BP	167	0.0299401	0.170935	2.90432	0.00368054	0.0434382
GO:0046649	lymphocyte activation	BP	749	0.0186916	0.135524	2.90353	0.00368983	0.0434382
GO:0010810	regulation of cell-substrate adhesion	BP	221	0.0271493	0.162887	2.90161	0.00371249	0.0434382
GO:0030595	leukocyte chemotaxis	BP	221	0.0271493	0.162887	2.90161	0.00371249	0.0434382
GO:0007260	tyrosine phosphorylation of STAT protein	BP	74	0.0405405	0.198569	2.90103	0.00371939	0.0434382
GO:0009308	amine metabolic process	BP	118	0.0338983	0.181739	2.89726	0.00376438	0.0434382
GO:0001867	complement activation, lectin pathway	BP	11	0.0909091	0.301511	2.89498	0.00379184	0.0434382
GO:0003096	renal sodium ion transport	BP	11	0.0909091	0.301511	2.89498	0.00379184	0.0434382
GO:0003228	atrial cardiac muscle tissue development	BP	11	0.0909091	0.301511	2.89498	0.00379184	0.0434382
GO:0003266	regulation of secondary heart field cardioblast proliferation	BP	11	0.0909091	0.301511	2.89498	0.00379184	0.0434382
GO:0006183	GTP biosynthetic process	BP	11	0.0909091	0.301511	2.89498	0.00379184	0.0434382
GO:0009209	pyrimidine ribonucleoside triphosphate biosynthetic process	BP	11	0.0909091	0.301511	2.89498	0.00379184	0.0434382
GO:0014745	negative regulation of muscle adaptation	BP	11	0.0909091	0.301511	2.89498	0.00379184	0.0434382
GO:0019372	lipoxygenase pathway	BP	11	0.0909091	0.301511	2.89498	0.00379184	0.0434382
GO:0030202	heparin metabolic process	BP	11	0.0909091	0.301511	2.89498	0.00379184	0.0434382
GO:0031053	primary miRNA processing	BP	11	0.0909091	0.301511	2.89498	0.00379184	0.0434382
GO:0031620	regulation of fever generation	BP	11	0.0909091	0.301511	2.89498	0.00379184	0.0434382
GO:0031943	regulation of glucocorticoid metabolic process	BP	11	0.0909091	0.301511	2.89498	0.00379184	0.0434382
GO:0032342	aldosterone biosynthetic process	BP	11	0.0909091	0.301511	2.89498	0.00379184	0.0434382
GO:0032353	negative regulation of hormone biosynthetic process	BP	11	0.0909091	0.301511	2.89498	0.00379184	0.0434382
GO:0034145	positive regulation of toll-like receptor 4 signaling pathway	BP	11	0.0909091	0.301511	2.89498	0.00379184	0.0434382
GO:0034154	toll-like receptor 7 signaling pathway	BP	11	0.0909091	0.301511	2.89498	0.00379184	0.0434382
GO:0034454	microtubule anchoring at centrosome	BP	11	0.0909091	0.301511	2.89498	0.00379184	0.0434382
GO:0034650	cortisol metabolic process	BP	11	0.0909091	0.301511	2.89498	0.00379184	0.0434382
GO:0036093	germ cell proliferation	BP	11	0.0909091	0.301511	2.89498	0.00379184	0.0434382
GO:0042538	hyperosmotic salinity response	BP	11	0.0909091	0.301511	2.89498	0.00379184	0.0434382
GO:0045588	positive regulation of gamma-delta T cell differentiation	BP	11	0.0909091	0.301511	2.89498	0.00379184	0.0434382
GO:0045835	negative regulation of meiotic nuclear division	BP	11	0.0909091	0.301511	2.89498	0.00379184	0.0434382
GO:0045898	regulation of RNA polymerase II transcription preinitiation complex assembly	BP	11	0.0909091	0.301511	2.89498	0.00379184	0.0434382
GO:0045924	regulation of female receptivity	BP	11	0.0909091	0.301511	2.89498	0.00379184	0.0434382
GO:0046036	CTP metabolic process	BP	11	0.0909091	0.301511	2.89498	0.00379184	0.0434382
GO:0046051	UTP metabolic process	BP	11	0.0909091	0.301511	2.89498	0.00379184	0.0434382
GO:0046645	positive regulation of gamma-delta T cell activation	BP	11	0.0909091	0.301511	2.89498	0.00379184	0.0434382
GO:0048505	regulation of timing of cell differentiation	BP	11	0.0909091	0.301511	2.89498	0.00379184	0.0434382
GO:0060056	mammary gland involution	BP	11	0.0909091	0.301511	2.89498	0.00379184	0.0434382
GO:0060174	limb bud formation	BP	11	0.0909091	0.301511	2.89498	0.00379184	0.0434382
GO:0060430	lung saccule development	BP	11	0.0909091	0.301511	2.89498	0.00379184	0.0434382
GO:0060693	regulation of branching involved in salivary gland morphogenesis	BP	11	0.0909091	0.301511	2.89498	0.00379184	0.0434382
GO:0060856	establishment of blood-brain barrier	BP	11	0.0909091	0.301511	2.89498	0.00379184	0.0434382
GO:0071372	cellular response to follicle-stimulating hormone stimulus	BP	11	0.0909091	0.301511	2.89498	0.00379184	0.0434382
GO:0071474	cellular hyperosmotic response	BP	11	0.0909091	0.301511	2.89498	0.00379184	0.0434382
GO:0071481	cellular response to X-ray	BP	11	0.0909091	0.301511	2.89498	0.00379184	0.0434382
GO:0071492	cellular response to UV-A	BP	11	0.0909091	0.301511	2.89498	0.00379184	0.0434382
GO:0072075	metanephric mesenchyme development	BP	11	0.0909091	0.301511	2.89498	0.00379184	0.0434382
GO:0072172	mesonephric tubule formation	BP	11	0.0909091	0.301511	2.89498	0.00379184	0.0434382
GO:0086016	AV node cell action potential	BP	11	0.0909091	0.301511	2.89498	0.00379184	0.0434382
GO:0086027	AV node cell to bundle of His cell signaling	BP	11	0.0909091	0.301511	2.89498	0.00379184	0.0434382
GO:0090184	positive regulation of kidney development	BP	11	0.0909091	0.301511	2.89498	0.00379184	0.0434382
GO:0097421	liver regeneration	BP	11	0.0909091	0.301511	2.89498	0.00379184	0.0434382
GO:0099612	protein localization to axon	BP	11	0.0909091	0.301511	2.89498	0.00379184	0.0434382
GO:1901894	regulation of ATPase-coupled calcium transmembrane transporter activity	BP	11	0.0909091	0.301511	2.89498	0.00379184	0.0434382
GO:1902166	negative regulation of intrinsic apoptotic signaling pathway in response to DNA damage by p53 class mediator	BP	11	0.0909091	0.301511	2.89498	0.00379184	0.0434382
GO:1902513	regulation of organelle transport along microtubule	BP	11	0.0909091	0.301511	2.89498	0.00379184	0.0434382
GO:1903025	regulation of RNA polymerase II regulatory region sequence-specific DNA binding	BP	11	0.0909091	0.301511	2.89498	0.00379184	0.0434382
GO:2000009	negative regulation of protein localization to cell surface	BP	11	0.0909091	0.301511	2.89498	0.00379184	0.0434382
GO:0070371	ERK1 and ERK2 cascade	BP	340	0.0235294	0.151801	2.8934	0.00381096	0.0435769
GO:0018394	peptidyl-lysine acetylation	BP	168	0.0297619	0.170438	2.88839	0.00387221	0.0441958
GO:0035296	regulation of tube diameter	BP	169	0.0295858	0.169945	2.87258	0.00407136	0.0462319
GO:0097746	blood vessel diameter maintenance	BP	169	0.0295858	0.169945	2.87258	0.00407136	0.0462319
GO:0033028	myeloid cell apoptotic process	BP	38	0.0526316	0.226294	2.87094	0.00409252	0.0462319
GO:0042745	circadian sleep/wake cycle	BP	38	0.0526316	0.226294	2.87094	0.00409252	0.0462319
GO:0071320	cellular response to cAMP	BP	38	0.0526316	0.226294	2.87094	0.00409252	0.0462319
GO:0032677	regulation of interleukin-8 production	BP	75	0.04	0.197279	2.87073	0.00409527	0.0462319
GO:0007599	hemostasis	BP	170	0.0294118	0.169457	2.85689	0.00427817	0.0480263
GO:0035150	regulation of tube size	BP	170	0.0294118	0.169457	2.85689	0.00427817	0.0480263
GO:0050817	coagulation	BP	170	0.0294118	0.169457	2.85689	0.00427817	0.0480263
GO:0030216	keratinocyte differentiation	BP	120	0.0333333	0.180258	2.8558	0.0042929	0.0480263
GO:0032414	positive regulation of ion transmembrane transporter activity	BP	120	0.0333333	0.180258	2.8558	0.0042929	0.0480263
GO:0045165	cell fate commitment	BP	283	0.024735	0.155591	2.85332	0.00432652	0.0483154
GO:0032637	interleukin-8 production	BP	76	0.0394737	0.196013	2.84095	0.00449787	0.0498701
GO:0043200	response to amino acid	BP	76	0.0394737	0.196013	2.84095	0.00449787	0.0498701
GO:0071229	cellular response to acid chemical	BP	76	0.0394737	0.196013	2.84095	0.00449787	0.0498701
GO:1904888	cranial skeletal system development	BP	76	0.0394737	0.196013	2.84095	0.00449787	0.0498701

## Sheet: 7d
GO.ID	Term	Ontology	set.size	set.mean	set.sd	z.score	p.value	p.adj
GO:0042640	anagen	BP	16	0.1875	0.403113	7.92148	2.44249e-15	1.51654e-11
GO:0060349	bone morphogenesis	BP	105	0.0761905	0.266575	7.70742	1.28786e-14	3.99816e-11
GO:0001958	endochondral ossification	BP	32	0.125	0.336011	7.29913	2.89546e-13	4.49448e-10
GO:0036075	replacement ossification	BP	32	0.125	0.336011	7.29913	2.89546e-13	4.49448e-10
GO:0001503	ossification	BP	389	0.0385604	0.192793	6.66379	2.66864e-11	3.25441e-08
GO:0044851	hair cycle phase	BP	22	0.136364	0.35125	6.63962	3.14486e-11	3.25441e-08
GO:0060350	endochondral bone morphogenesis	BP	64	0.078125	0.27049	6.18241	6.3131e-10	5.59972e-07
GO:0007620	copulation	BP	26	0.115385	0.325813	6.03651	1.57481e-09	1.08644e-06
GO:0071276	cellular response to cadmium ion	BP	26	0.115385	0.325813	6.03651	1.57481e-09	1.08644e-06
GO:0007320	insemination	BP	13	0.153846	0.375534	5.79919	6.66341e-09	3.26041e-06
GO:0030949	positive regulation of vascular endothelial growth factor receptor signaling pathway	BP	13	0.153846	0.375534	5.79919	6.66341e-09	3.26041e-06
GO:0060272	embryonic skeletal joint morphogenesis	BP	13	0.153846	0.375534	5.79919	6.66341e-09	3.26041e-06
GO:0048820	hair follicle maturation	BP	28	0.107143	0.31497	5.78269	7.35155e-09	3.26041e-06
GO:0061311	cell surface receptor signaling pathway involved in heart development	BP	28	0.107143	0.31497	5.78269	7.35155e-09	3.26041e-06
GO:0031214	biomineral tissue development	BP	165	0.0484848	0.215442	5.72944	1.00765e-08	4.171e-06
GO:0042303	molting cycle	BP	132	0.0530303	0.224948	5.69903	1.20491e-08	4.40074e-06
GO:0042633	hair cycle	BP	132	0.0530303	0.224948	5.69903	1.20491e-08	4.40074e-06
GO:0110148	biomineralization	BP	167	0.0479042	0.214206	5.68112	1.33814e-08	4.61583e-06
GO:0071353	cellular response to interleukin-4	BP	29	0.103448	0.309934	5.66529	1.46776e-08	4.79647e-06
GO:0045586	regulation of gamma-delta T cell differentiation	BP	14	0.142857	0.363137	5.56398	2.63696e-08	7.11864e-06
GO:0046643	regulation of gamma-delta T cell activation	BP	14	0.142857	0.363137	5.56398	2.63696e-08	7.11864e-06
GO:0071294	cellular response to zinc ion	BP	14	0.142857	0.363137	5.56398	2.63696e-08	7.11864e-06
GO:0090331	negative regulation of platelet aggregation	BP	14	0.142857	0.363137	5.56398	2.63696e-08	7.11864e-06
GO:0030947	regulation of vascular endothelial growth factor receptor signaling pathway	BP	30	0.1	0.305129	5.55353	2.79961e-08	7.24282e-06
GO:0045453	bone resorption	BP	77	0.0649351	0.248027	5.50273	3.73961e-08	9.2877e-06
GO:0045604	regulation of epidermal cell differentiation	BP	52	0.0769231	0.269069	5.47524	4.36923e-08	1.04341e-05
GO:0070670	response to interleukin-4	BP	31	0.0967742	0.300537	5.44695	5.12415e-08	1.17836e-05
GO:0071280	cellular response to copper ion	BP	15	0.133333	0.351866	5.35187	8.70519e-08	1.93038e-05
GO:0008544	epidermis development	BP	317	0.0347003	0.183309	5.23957	1.60955e-07	3.44609e-05
GO:0035112	genitalia morphogenesis	BP	16	0.125	0.341565	5.15922	2.47982e-07	4.81162e-05
GO:0072498	embryonic skeletal joint development	BP	16	0.125	0.341565	5.15922	2.47982e-07	4.81162e-05
GO:2000479	regulation of cAMP-dependent protein kinase activity	BP	16	0.125	0.341565	5.15922	2.47982e-07	4.81162e-05
GO:0060348	bone development	BP	233	0.0386266	0.193118	5.14836	2.62767e-07	4.944e-05
GO:0014002	astrocyte development	BP	35	0.0857143	0.284029	5.06499	4.0843e-07	7.45865e-05
GO:0045682	regulation of epidermis development	BP	59	0.0677966	0.253555	5.05776	4.24202e-07	7.52534e-05
GO:0042476	odontogenesis	BP	121	0.0495868	0.217992	5.0353	4.77112e-07	8.22885e-05
GO:0009913	epidermal cell differentiation	BP	199	0.040201	0.196926	5.0004	5.72122e-07	9.44663e-05
GO:0003184	pulmonary valve morphogenesis	BP	17	0.117647	0.332106	4.98315	6.25567e-07	9.44663e-05
GO:0042492	gamma-delta T cell differentiation	BP	17	0.117647	0.332106	4.98315	6.25567e-07	9.44663e-05
GO:0051580	regulation of neurotransmitter uptake	BP	17	0.117647	0.332106	4.98315	6.25567e-07	9.44663e-05
GO:0097094	craniofacial suture morphogenesis	BP	17	0.117647	0.332106	4.98315	6.25567e-07	9.44663e-05
GO:0046686	response to cadmium ion	BP	36	0.0833333	0.280306	4.97904	6.39006e-07	9.44663e-05
GO:0048705	skeletal system morphogenesis	BP	251	0.0358566	0.186304	4.8582	1.18458e-06	0.000171048
GO:0002076	osteoblast development	BP	18	0.111111	0.323381	4.82135	1.42592e-06	0.000188373
GO:0033151	V(D)J recombination	BP	18	0.111111	0.323381	4.82135	1.42592e-06	0.000188373
GO:0044406	adhesion of symbiont to host	BP	18	0.111111	0.323381	4.82135	1.42592e-06	0.000188373
GO:0045843	negative regulation of striated muscle tissue development	BP	18	0.111111	0.323381	4.82135	1.42592e-06	0.000188373
GO:0001501	skeletal system development	BP	522	0.0268199	0.161712	4.74377	2.09778e-06	0.000271356
GO:0010544	negative regulation of platelet activation	BP	19	0.105263	0.315302	4.67192	2.98399e-06	0.000343104
GO:0034111	negative regulation of homotypic cell-cell adhesion	BP	19	0.105263	0.315302	4.67192	2.98399e-06	0.000343104
GO:0045606	positive regulation of epidermal cell differentiation	BP	19	0.105263	0.315302	4.67192	2.98399e-06	0.000343104
GO:0046629	gamma-delta T cell activation	BP	19	0.105263	0.315302	4.67192	2.98399e-06	0.000343104
GO:1902259	regulation of delayed rectifier potassium channel activity	BP	19	0.105263	0.315302	4.67192	2.98399e-06	0.000343104
GO:2000678	negative regulation of transcription regulatory region DNA binding	BP	19	0.105263	0.315302	4.67192	2.98399e-06	0.000343104
GO:0048635	negative regulation of muscle organ development	BP	20	0.1	0.307794	4.53331	5.80656e-06	0.000632508
GO:0070166	enamel mineralization	BP	20	0.1	0.307794	4.53331	5.80656e-06	0.000632508
GO:1901862	negative regulation of muscle tissue development	BP	20	0.1	0.307794	4.53331	5.80656e-06	0.000632508
GO:0046849	bone remodeling	BP	104	0.0480769	0.214965	4.49572	6.93348e-06	0.000742241
GO:0003177	pulmonary valve development	BP	21	0.0952381	0.300793	4.40424	1.06156e-05	0.00109853
GO:0010738	regulation of protein kinase A signaling	BP	21	0.0952381	0.300793	4.40424	1.06156e-05	0.00109853
GO:0044848	biological phase	BP	45	0.0666667	0.252262	4.33177	1.47915e-05	0.00150558
GO:0003180	aortic valve morphogenesis	BP	22	0.0909091	0.294245	4.28361	1.83883e-05	0.00175651
GO:0010039	response to iron ion	BP	22	0.0909091	0.294245	4.28361	1.83883e-05	0.00175651
GO:0035988	chondrocyte proliferation	BP	22	0.0909091	0.294245	4.28361	1.83883e-05	0.00175651
GO:0060438	trachea development	BP	22	0.0909091	0.294245	4.28361	1.83883e-05	0.00175651
GO:0030509	BMP signaling pathway	BP	156	0.0384615	0.192927	4.18168	2.89368e-05	0.00272225
GO:0045684	positive regulation of epidermis development	BP	23	0.0869565	0.288104	4.17051	3.03913e-05	0.00281642
GO:0051216	cartilage development	BP	202	0.0346535	0.183355	4.16312	3.13927e-05	0.00286643
GO:0010718	positive regulation of epithelial to mesenchymal transition	BP	48	0.0625	0.244623	4.15496	3.2535e-05	0.00288586
GO:0048010	vascular endothelial growth factor receptor signaling pathway	BP	48	0.0625	0.244623	4.15496	3.2535e-05	0.00288586
GO:0071392	cellular response to estradiol stimulus	BP	24	0.0833333	0.28233	4.06416	4.82058e-05	0.00421563
GO:0030282	bone mineralization	BP	121	0.0413223	0.199862	4.02822	5.62015e-05	0.00482869
GO:0048708	astrocyte differentiation	BP	83	0.0481928	0.215475	4.02584	5.67715e-05	0.00482869
GO:0071772	response to BMP	BP	167	0.0359281	0.186671	3.96469	7.34905e-05	0.00602454
GO:0071773	cellular response to BMP stimulus	BP	167	0.0359281	0.186671	3.96469	7.34905e-05	0.00602454
GO:0046688	response to copper ion	BP	25	0.08	0.276887	3.96388	7.37422e-05	0.00602454
GO:0043392	negative regulation of DNA binding	BP	52	0.0576923	0.235435	3.94165	8.09242e-05	0.00652543
GO:0043171	peptide catabolic process	BP	26	0.0769231	0.271746	3.86908	0.000109245	0.00837413
GO:0045780	positive regulation of bone resorption	BP	26	0.0769231	0.271746	3.86908	0.000109245	0.00837413
GO:0060143	positive regulation of syncytium formation by plasma membrane fusion	BP	26	0.0769231	0.271746	3.86908	0.000109245	0.00837413
GO:0090330	regulation of platelet aggregation	BP	26	0.0769231	0.271746	3.86908	0.000109245	0.00837413
GO:0007618	mating	BP	54	0.0555556	0.231212	3.84328	0.000121402	0.00919249
GO:0043271	negative regulation of ion transport	BP	176	0.0340909	0.18198	3.80066	0.000144312	0.0105082
GO:0009948	anterior/posterior axis specification	BP	55	0.0545455	0.229184	3.79595	0.000147081	0.0105082
GO:0003176	aortic valve development	BP	27	0.0740741	0.26688	3.77927	0.000157288	0.0105082
GO:0010955	negative regulation of protein processing	BP	27	0.0740741	0.26688	3.77927	0.000157288	0.0105082
GO:0015740	C4-dicarboxylate transport	BP	27	0.0740741	0.26688	3.77927	0.000157288	0.0105082
GO:0034505	tooth mineralization	BP	27	0.0740741	0.26688	3.77927	0.000157288	0.0105082
GO:0070168	negative regulation of biomineral tissue development	BP	27	0.0740741	0.26688	3.77927	0.000157288	0.0105082
GO:0071548	response to dexamethasone	BP	27	0.0740741	0.26688	3.77927	0.000157288	0.0105082
GO:0097186	amelogenesis	BP	27	0.0740741	0.26688	3.77927	0.000157288	0.0105082
GO:1903318	negative regulation of protein maturation	BP	27	0.0740741	0.26688	3.77927	0.000157288	0.0105082
GO:0043588	skin development	BP	280	0.0285714	0.166897	3.7791	0.000157394	0.0105082
GO:0042475	odontogenesis of dentin-containing tooth	BP	92	0.0434783	0.205049	3.73886	0.000184854	0.0122102
GO:0008277	regulation of G protein-coupled receptor signaling pathway	BP	135	0.037037	0.189556	3.7046	0.000211727	0.0138381
GO:0002089	lens morphogenesis in camera-type eye	BP	28	0.0714286	0.262265	3.694	0.000220754	0.0139864
GO:0006882	cellular zinc ion homeostasis	BP	28	0.0714286	0.262265	3.694	0.000220754	0.0139864
GO:0110150	negative regulation of biomineralization	BP	28	0.0714286	0.262265	3.694	0.000220754	0.0139864
GO:0030326	embryonic limb morphogenesis	BP	138	0.0362319	0.187547	3.64099	0.000271592	0.0168632
GO:0035113	embryonic appendage morphogenesis	BP	138	0.0362319	0.187547	3.64099	0.000271592	0.0168632
GO:0001759	organ induction	BP	29	0.0689655	0.257881	3.61288	0.000302818	0.0180788
GO:0003148	outflow tract septum morphogenesis	BP	29	0.0689655	0.257881	3.61288	0.000302818	0.0180788
GO:0055069	zinc ion homeostasis	BP	29	0.0689655	0.257881	3.61288	0.000302818	0.0180788
GO:0060343	trabecula formation	BP	29	0.0689655	0.257881	3.61288	0.000302818	0.0180788
GO:0030510	regulation of BMP signaling pathway	BP	98	0.0408163	0.198882	3.56768	0.000360158	0.0212973
GO:0045662	negative regulation of myoblast differentiation	BP	30	0.0666667	0.253708	3.53556	0.00040691	0.0233935
GO:0061036	positive regulation of cartilage development	BP	30	0.0666667	0.253708	3.53556	0.00040691	0.0233935
GO:0061037	negative regulation of cartilage development	BP	30	0.0666667	0.253708	3.53556	0.00040691	0.0233935
GO:0030198	extracellular matrix organization	BP	304	0.0263158	0.160337	3.50244	0.000461025	0.0262615
GO:0045744	negative regulation of G protein-coupled receptor signaling pathway	BP	62	0.0483871	0.216335	3.49459	0.000474798	0.0266265
GO:0010001	glial cell differentiation	BP	248	0.0282258	0.165952	3.49327	0.000477152	0.0266265
GO:0043062	extracellular structure organization	BP	305	0.0262295	0.16008	3.49151	0.000480299	0.0266265
GO:0070167	regulation of biomineral tissue development	BP	101	0.039604	0.196	3.48724	0.000488038	0.0268162
GO:0045229	external encapsulating structure organization	BP	306	0.0261438	0.159824	3.48063	0.000500237	0.0272454
GO:0042634	regulation of hair cycle	BP	31	0.0645161	0.249731	3.46175	0.000536682	0.0287264
GO:0060317	cardiac epithelial to mesenchymal transition	BP	31	0.0645161	0.249731	3.46175	0.000536682	0.0287264
GO:0048771	tissue remodeling	BP	197	0.0304569	0.172279	3.45701	0.000546203	0.0289861
GO:0110149	regulation of biomineralization	BP	103	0.038835	0.194146	3.43535	0.000591787	0.031139
GO:0001837	epithelial to mesenchymal transition	BP	149	0.033557	0.180693	3.42241	0.000620696	0.0323857
GO:0001649	osteoblast differentiation	BP	200	0.03	0.171015	3.41178	0.0006454	0.0333941
GO:0030856	regulation of epithelial cell differentiation	BP	150	0.0333333	0.180107	3.40358	0.000665084	0.0341281
GO:0045742	positive regulation of epidermal growth factor receptor signaling pathway	BP	32	0.0625	0.245935	3.39116	0.00069597	0.0351323
GO:0060142	regulation of syncytium formation by plasma membrane fusion	BP	32	0.0625	0.245935	3.39116	0.00069597	0.0351323
GO:0010524	positive regulation of calcium ion transport into cytosol	BP	65	0.0461538	0.211451	3.37922	0.000726918	0.0363987
GO:0042733	embryonic digit morphogenesis	BP	66	0.0454545	0.209895	3.34235	0.000830721	0.0412636
GO:0030224	monocyte differentiation	BP	33	0.0606061	0.242306	3.32356	0.00088875	0.0424481
GO:0045745	positive regulation of G protein-coupled receptor signaling pathway	BP	33	0.0606061	0.242306	3.32356	0.00088875	0.0424481
GO:0060306	regulation of membrane repolarization	BP	33	0.0606061	0.242306	3.32356	0.00088875	0.0424481
GO:1903792	negative regulation of anion transport	BP	33	0.0606061	0.242306	3.32356	0.00088875	0.0424481
GO:1905314	semi-lunar valve development	BP	33	0.0606061	0.242306	3.32356	0.00088875	0.0424481
GO:0061035	regulation of cartilage development	BP	67	0.0447761	0.208373	3.30623	0.000945621	0.0448196
GO:0002062	chondrocyte differentiation	BP	109	0.0366972	0.188886	3.28736	0.00101133	0.0475708

## Sheet: 14d
GO.ID	Term	Ontology	set.size	set.mean	set.sd	z.score	p.value	p.adj
GO:0030198	extracellular matrix organization	BP	304	0.0625	0.242461	7.20934	5.62217e-13	1.17498e-09
GO:0043062	extracellular structure organization	BP	305	0.0622951	0.242088	7.1908	6.44151e-13	1.17498e-09
GO:0045229	external encapsulating structure organization	BP	306	0.0620915	0.241717	7.17233	7.3741e-13	1.17498e-09
GO:0001503	ossification	BP	389	0.0565553	0.231288	7.16874	7.5695e-13	1.17498e-09
GO:0006825	copper ion transport	BP	15	0.2	0.414039	6.10722	1.01379e-09	1.25892e-06
GO:0042303	molting cycle	BP	132	0.0757576	0.265618	6.026	1.68072e-09	1.4908e-06
GO:0042633	hair cycle	BP	132	0.0757576	0.265618	6.026	1.68072e-09	1.4908e-06
GO:0003272	endocardial cushion formation	BP	28	0.142857	0.356348	5.78101	7.4255e-09	5.76312e-06
GO:0030199	collagen fibril organization	BP	59	0.101695	0.304841	5.71325	1.10838e-08	7.64659e-06
GO:0051580	regulation of neurotransmitter uptake	BP	17	0.176471	0.392953	5.67898	1.355e-08	8.41319e-06
GO:0006929	substrate-dependent cell migration	BP	30	0.133333	0.345746	5.54155	2.99801e-08	1.69224e-05
GO:1905874	regulation of postsynaptic density organization	BP	19	0.157895	0.374634	5.31714	1.05412e-07	5.45418e-05
GO:1901099	negative regulation of signal transduction in absence of ligand	BP	33	0.121212	0.331434	5.22154	1.77439e-07	7.86941e-05
GO:2001240	negative regulation of extrinsic apoptotic signaling pathway in absence of ligand	BP	33	0.121212	0.331434	5.22154	1.77439e-07	7.86941e-05
GO:0043116	negative regulation of vascular permeability	BP	20	0.15	0.366348	5.15588	2.52448e-07	0.000104497
GO:1905330	regulation of morphogenesis of an epithelium	BP	72	0.0833333	0.278325	4.98991	6.04066e-07	0.000234415
GO:0070848	response to growth factor	BP	616	0.0373377	0.189742	4.96564	6.84756e-07	0.000250097
GO:0003203	endocardial cushion morphogenesis	BP	36	0.111111	0.318728	4.93976	7.82182e-07	0.000269809
GO:2001222	regulation of neuron migration	BP	54	0.0925926	0.292582	4.89719	9.72168e-07	0.000317694
GO:0060602	branch elongation of an epithelium	BP	22	0.136364	0.35125	4.86515	1.1437e-06	0.000355062
GO:0031424	keratinization	BP	37	0.108108	0.3148	4.85299	1.21614e-06	0.000359571
GO:0001568	blood vessel development	BP	724	0.0345304	0.182713	4.74597	2.07512e-06	0.00057823
GO:0030539	male genitalia development	BP	23	0.130435	0.34435	4.73337	2.20818e-06	0.00057823
GO:0071363	cellular response to growth factor stimulus	BP	603	0.0364842	0.187647	4.73092	2.23506e-06	0.00057823
GO:0060693	regulation of branching involved in salivary gland morphogenesis	BP	11	0.181818	0.40452	4.71792	2.38263e-06	0.00059175
GO:0060560	developmental growth involved in morphogenesis	BP	275	0.0472727	0.212609	4.69594	2.65382e-06	0.000633754
GO:0022612	gland morphogenesis	BP	155	0.0580645	0.234623	4.65862	3.18339e-06	0.000732062
GO:0048730	epidermis morphogenesis	BP	40	0.1	0.303822	4.61101	4.00712e-06	0.000871722
GO:0060443	mammary gland morphogenesis	BP	59	0.0847458	0.280894	4.6077	4.0715e-06	0.000871722
GO:0007178	transmembrane receptor protein serine/threonine kinase signaling pathway	BP	353	0.0424929	0.201997	4.5626	5.05249e-06	0.0010457
GO:0010759	positive regulation of macrophage chemotaxis	BP	25	0.12	0.331662	4.49245	7.04098e-06	0.00118512
GO:0001944	vasculature development	BP	759	0.0329381	0.178592	4.48453	7.30745e-06	0.00118512
GO:0008300	isoprenoid catabolic process	BP	12	0.166667	0.389249	4.48264	7.37243e-06	0.00118512
GO:0019732	antifungal humoral response	BP	12	0.166667	0.389249	4.48264	7.37243e-06	0.00118512
GO:0043301	negative regulation of leukocyte degranulation	BP	12	0.166667	0.389249	4.48264	7.37243e-06	0.00118512
GO:0048630	skeletal muscle tissue growth	BP	12	0.166667	0.389249	4.48264	7.37243e-06	0.00118512
GO:0051610	serotonin uptake	BP	12	0.166667	0.389249	4.48264	7.37243e-06	0.00118512
GO:2001223	negative regulation of neuron migration	BP	12	0.166667	0.389249	4.48264	7.37243e-06	0.00118512
GO:0090263	positive regulation of canonical Wnt signaling pathway	BP	108	0.0648148	0.247347	4.48058	7.44399e-06	0.00118512
GO:0031589	cell-substrate adhesion	BP	360	0.0416667	0.200104	4.47429	7.66652e-06	0.00119004
GO:0055123	digestive system development	BP	135	0.0592593	0.236989	4.46362	8.0585e-06	0.00122037
GO:0031214	biomineral tissue development	BP	165	0.0545455	0.227782	4.42287	9.73976e-06	0.00143986
GO:0001942	hair follicle development	BP	110	0.0636364	0.245221	4.41701	1.00074e-05	0.00144503
GO:0030177	positive regulation of Wnt signaling pathway	BP	138	0.057971	0.23454	4.38452	1.16242e-05	0.00161713
GO:0060070	canonical Wnt signaling pathway	BP	296	0.0439189	0.205262	4.38161	1.17805e-05	0.00161713
GO:0110148	biomineralization	BP	167	0.0538922	0.226484	4.37794	1.19807e-05	0.00161713
GO:0022404	molting cycle process	BP	113	0.0619469	0.242133	4.32446	1.52905e-05	0.0019779
GO:0022405	hair cycle process	BP	113	0.0619469	0.242133	4.32446	1.52905e-05	0.0019779
GO:0014032	neural crest cell development	BP	88	0.0681818	0.253502	4.31089	1.62597e-05	0.00206034
GO:0098773	skin epidermis development	BP	114	0.0614035	0.241129	4.29433	1.75225e-05	0.00217033
GO:0071548	response to dexamethasone	BP	27	0.111111	0.320256	4.277	1.89425e-05	0.00217033
GO:0010838	positive regulation of keratinocyte proliferation	BP	13	0.153846	0.375534	4.27371	1.9225e-05	0.00217033
GO:0043589	skin morphogenesis	BP	13	0.153846	0.375534	4.27371	1.9225e-05	0.00217033
GO:0045161	neuronal ion channel clustering	BP	13	0.153846	0.375534	4.27371	1.9225e-05	0.00217033
GO:0051549	positive regulation of keratinocyte migration	BP	13	0.153846	0.375534	4.27371	1.9225e-05	0.00217033
GO:0060688	regulation of morphogenesis of a branching structure	BP	66	0.0757576	0.266638	4.25403	2.09953e-05	0.00232786
GO:0090100	positive regulation of transmembrane receptor protein serine/threonine kinase signaling pathway	BP	117	0.0598291	0.23819	4.20596	2.59977e-05	0.00283192
GO:0030111	regulation of Wnt signaling pathway	BP	310	0.0419355	0.200766	4.18719	2.82428e-05	0.00302344
GO:0048514	blood vessel morphogenesis	BP	629	0.0333863	0.179786	4.16572	3.10366e-05	0.0032662
GO:0060828	regulation of canonical Wnt signaling pathway	BP	243	0.0452675	0.208319	4.14407	3.41195e-05	0.0035308
GO:2001239	regulation of extrinsic apoptotic signaling pathway in absence of ligand	BP	47	0.0851064	0.282057	4.13227	3.59191e-05	0.0036561
GO:0045600	positive regulation of fat cell differentiation	BP	69	0.0724638	0.261154	4.11757	3.82894e-05	0.00372686
GO:0090092	regulation of transmembrane receptor protein serine/threonine kinase signaling pathway	BP	245	0.044898	0.207504	4.11195	3.92329e-05	0.00372686
GO:0043588	skin development	BP	280	0.0428571	0.202898	4.10812	3.98888e-05	0.00372686
GO:0014031	mesenchymal cell development	BP	94	0.0638298	0.24576	4.09747	4.17686e-05	0.00372686
GO:0048864	stem cell development	BP	94	0.0638298	0.24576	4.09747	4.17686e-05	0.00372686
GO:0030282	bone mineralization	BP	121	0.0578512	0.234433	4.09264	4.26485e-05	0.00372686
GO:0015816	glycine transport	BP	14	0.142857	0.363137	4.08637	4.38172e-05	0.00372686
GO:0030432	peristalsis	BP	14	0.142857	0.363137	4.08637	4.38172e-05	0.00372686
GO:0042363	fat-soluble vitamin catabolic process	BP	14	0.142857	0.363137	4.08637	4.38172e-05	0.00372686
GO:0051547	regulation of keratinocyte migration	BP	14	0.142857	0.363137	4.08637	4.38172e-05	0.00372686
GO:0060019	radial glial cell differentiation	BP	14	0.142857	0.363137	4.08637	4.38172e-05	0.00372686
GO:0099151	regulation of postsynaptic density assembly	BP	14	0.142857	0.363137	4.08637	4.38172e-05	0.00372686
GO:0060571	morphogenesis of an epithelial fold	BP	29	0.103448	0.309934	4.08264	4.45271e-05	0.00373607
GO:0007157	heterophilic cell-cell adhesion via plasma membrane cell adhesion molecules	BP	48	0.0833333	0.27931	4.07182	4.66472e-05	0.00386176
GO:0048565	digestive tract development	BP	122	0.057377	0.233521	4.06508	4.8017e-05	0.00392286
GO:0001667	ameboidal-type cell migration	BP	437	0.0366133	0.188026	4.0336	5.49282e-05	0.00442921
GO:0040017	positive regulation of locomotion	BP	604	0.0331126	0.179079	4.02158	5.78099e-05	0.00460182
GO:0010862	positive regulation of pathway-restricted SMAD protein phosphorylation	BP	49	0.0816327	0.276642	4.01305	5.99393e-05	0.00471093
GO:0014033	neural crest cell differentiation	BP	97	0.0618557	0.242145	3.99739	6.40441e-05	0.00496563
GO:0060485	mesenchyme development	BP	288	0.0416667	0.200174	3.99469	6.47796e-05	0.00496563
GO:0003197	endocardial cushion development	BP	50	0.08	0.274048	3.95588	7.62538e-05	0.0057739
GO:0030509	BMP signaling pathway	BP	156	0.0512821	0.221283	3.95263	7.72984e-05	0.00578248
GO:0010810	regulation of cell-substrate adhesion	BP	221	0.0452489	0.208321	3.94749	7.89739e-05	0.00583749
GO:0009111	vitamin catabolic process	BP	15	0.133333	0.351866	3.91701	8.96526e-05	0.0063256
GO:0038065	collagen-activated signaling pathway	BP	15	0.133333	0.351866	3.91701	8.96526e-05	0.0063256
GO:0042693	muscle cell fate commitment	BP	15	0.133333	0.351866	3.91701	8.96526e-05	0.0063256
GO:2000095	regulation of Wnt signaling pathway, planar cell polarity pathway	BP	15	0.133333	0.351866	3.91701	8.96526e-05	0.0063256
GO:0098810	neurotransmitter reuptake	BP	31	0.0967742	0.300537	3.90594	9.38582e-05	0.00641271
GO:1905523	positive regulation of macrophage migration	BP	31	0.0967742	0.300537	3.90594	9.38582e-05	0.00641271
GO:1901654	response to ketone	BP	128	0.0546875	0.228263	3.90562	9.39855e-05	0.00641271
GO:0048806	genitalia development	BP	51	0.0784314	0.271524	3.90023	9.61008e-05	0.00648576
GO:0090090	negative regulation of canonical Wnt signaling pathway	BP	129	0.0542636	0.22742	3.87998	0.000104465	0.00697441
GO:0046626	regulation of insulin receptor signaling pathway	BP	75	0.0666667	0.251124	3.867	0.000110183	0.00727792
GO:0061138	morphogenesis of a branching epithelium	BP	226	0.0442478	0.206102	3.86406	0.000111516	0.00728842
GO:0045833	negative regulation of lipid metabolic process	BP	102	0.0588235	0.236456	3.83931	0.000123382	0.00798001
GO:0001958	endochondral ossification	BP	32	0.09375	0.296145	3.82336	0.000131643	0.00811437
GO:0033273	response to vitamin	BP	32	0.09375	0.296145	3.82336	0.000131643	0.00811437
GO:0036075	replacement ossification	BP	32	0.09375	0.296145	3.82336	0.000131643	0.00811437
GO:0099068	postsynapse assembly	BP	32	0.09375	0.296145	3.82336	0.000131643	0.00811437
GO:0030178	negative regulation of Wnt signaling pathway	BP	162	0.0493827	0.217338	3.82271	0.000131994	0.00811437
GO:2000147	positive regulation of cell motility	BP	586	0.0324232	0.177273	3.81578	0.000135754	0.00826372
GO:0072132	mesenchyme morphogenesis	BP	53	0.0754717	0.266679	3.79322	0.000148705	0.00896415
GO:0016055	Wnt signaling pathway	BP	422	0.035545	0.185373	3.77421	0.000160512	0.00931422
GO:0001886	endothelial cell morphogenesis	BP	16	0.125	0.341565	3.76281	0.000168013	0.00931422
GO:0035112	genitalia morphogenesis	BP	16	0.125	0.341565	3.76281	0.000168013	0.00931422
GO:0042640	anagen	BP	16	0.125	0.341565	3.76281	0.000168013	0.00931422
GO:0051589	negative regulation of neurotransmitter transport	BP	16	0.125	0.341565	3.76281	0.000168013	0.00931422
GO:0061760	antifungal innate immune response	BP	16	0.125	0.341565	3.76281	0.000168013	0.00931422
GO:0070206	protein trimerization	BP	16	0.125	0.341565	3.76281	0.000168013	0.00931422
GO:0070593	dendrite self-avoidance	BP	16	0.125	0.341565	3.76281	0.000168013	0.00931422
GO:0071295	cellular response to vitamin	BP	16	0.125	0.341565	3.76281	0.000168013	0.00931422
GO:0198738	cell-cell signaling by wnt	BP	424	0.0353774	0.18495	3.75375	0.000174207	0.00957215
GO:0048566	embryonic digestive tract development	BP	33	0.0909091	0.291937	3.74424	0.000180938	0.00972424
GO:0060740	prostate gland epithelium morphogenesis	BP	33	0.0909091	0.291937	3.74424	0.000180938	0.00972424
GO:0048546	digestive tract morphogenesis	BP	54	0.0740741	0.264351	3.74173	0.000182757	0.00972424
GO:1990138	neuron projection extension	BP	199	0.0452261	0.208324	3.74107	0.00018324	0.00972424
GO:0001649	osteoblast differentiation	BP	200	0.045	0.207824	3.7233	0.000196638	0.0103468
GO:0071772	response to BMP	BP	167	0.0479042	0.214206	3.71905	0.000199976	0.0103471
GO:0071773	cellular response to BMP stimulus	BP	167	0.0479042	0.214206	3.71905	0.000199976	0.0103471
GO:0051384	response to glucocorticoid	BP	79	0.0632911	0.245042	3.71427	0.000203791	0.0104573
GO:0051272	positive regulation of cellular component movement	BP	602	0.0315615	0.174975	3.68708	0.000226843	0.0115448
GO:0010758	regulation of macrophage chemotaxis	BP	34	0.0882353	0.287902	3.66833	0.000244138	0.0120306
GO:0010837	regulation of keratinocyte proliferation	BP	34	0.0882353	0.287902	3.66833	0.000244138	0.0120306
GO:0031069	hair follicle morphogenesis	BP	34	0.0882353	0.287902	3.66833	0.000244138	0.0120306
GO:0060512	prostate gland morphogenesis	BP	34	0.0882353	0.287902	3.66833	0.000244138	0.0120306
GO:0030335	positive regulation of cell migration	BP	561	0.0320856	0.176385	3.66235	0.000249917	0.0122184
GO:1905114	cell surface receptor signaling pathway involved in cell-cell signaling	BP	518	0.0328185	0.178334	3.65865	0.000253547	0.012299
GO:0006826	iron ion transport	BP	56	0.0714286	0.25987	3.64248	0.000270025	0.0128639
GO:0071622	regulation of granulocyte chemotaxis	BP	56	0.0714286	0.25987	3.64248	0.000270025	0.0128639
GO:0001525	angiogenesis	BP	520	0.0326923	0.178001	3.64116	0.000271407	0.0128639
GO:0001501	skeletal system development	BP	522	0.032567	0.177671	3.62376	0.000290352	0.0131766
GO:0070886	positive regulation of calcineurin-NFAT signaling cascade	BP	17	0.117647	0.332106	3.62153	0.000292862	0.0131766
GO:0106058	positive regulation of calcineurin-mediated signaling	BP	17	0.117647	0.332106	3.62153	0.000292862	0.0131766
GO:1904889	regulation of excitatory synapse assembly	BP	17	0.117647	0.332106	3.62153	0.000292862	0.0131766
GO:1905564	positive regulation of vascular endothelial cell proliferation	BP	17	0.117647	0.332106	3.62153	0.000292862	0.0131766
GO:2000696	regulation of epithelial cell differentiation involved in kidney development	BP	17	0.117647	0.332106	3.62153	0.000292862	0.0131766
GO:2001028	positive regulation of endothelial cell chemotaxis	BP	17	0.117647	0.332106	3.62153	0.000292862	0.0131766
GO:0008544	epidermis development	BP	317	0.0378549	0.191147	3.614	0.000301513	0.0134683
GO:0014741	negative regulation of muscle hypertrophy	BP	35	0.0857143	0.284029	3.5954	0.00032389	0.0141622
GO:0016339	calcium-dependent cell-cell adhesion via plasma membrane cell adhesion molecules	BP	35	0.0857143	0.284029	3.5954	0.00032389	0.0141622
GO:0097106	postsynaptic density organization	BP	35	0.0857143	0.284029	3.5954	0.00032389	0.0141622
GO:0002009	morphogenesis of an epithelium	BP	572	0.0314685	0.174733	3.57217	0.000354037	0.0153722
GO:0001763	morphogenesis of a branching structure	BP	245	0.0408163	0.19827	3.5669	0.000361227	0.0155754
GO:0051055	negative regulation of lipid biosynthetic process	BP	58	0.0689655	0.255609	3.54785	0.000388391	0.0166312
GO:0003401	axis elongation	BP	36	0.0833333	0.280306	3.52525	0.000423082	0.0178702
GO:0006775	fat-soluble vitamin metabolic process	BP	36	0.0833333	0.280306	3.52525	0.000423082	0.0178702
GO:0031016	pancreas development	BP	85	0.0588235	0.236691	3.50331	0.000459514	0.0192778
GO:0035633	maintenance of blood-brain barrier	BP	18	0.111111	0.323381	3.49138	0.00048053	0.019629
GO:0050872	white fat cell differentiation	BP	18	0.111111	0.323381	3.49138	0.00048053	0.019629
GO:0060192	negative regulation of lipase activity	BP	18	0.111111	0.323381	3.49138	0.00048053	0.019629
GO:0099150	regulation of postsynaptic specialization assembly	BP	18	0.111111	0.323381	3.49138	0.00048053	0.019629
GO:0048729	tissue morphogenesis	BP	676	0.0295858	0.169567	3.47148	0.000517598	0.0209805
GO:0031960	response to corticosteroid	BP	86	0.0581395	0.23538	3.47004	0.000520373	0.0209805
GO:0048846	axon extension involved in axon guidance	BP	37	0.0810811	0.276725	3.45769	0.000544826	0.0216848
GO:1902284	neuron projection extension involved in neuron projection guidance	BP	37	0.0810811	0.276725	3.45769	0.000544826	0.0216848
GO:0071675	regulation of mononuclear cell migration	BP	116	0.0517241	0.22243	3.44551	0.000569983	0.0225415
GO:0040013	negative regulation of locomotion	BP	332	0.0361446	0.186932	3.43346	0.000595929	0.0234185
GO:0050921	positive regulation of chemotaxis	BP	150	0.0466667	0.211631	3.39418	0.000688341	0.0268799
GO:0003323	type B pancreatic cell development	BP	19	0.105263	0.315302	3.37089	0.000749251	0.0281945
GO:0010544	negative regulation of platelet activation	BP	19	0.105263	0.315302	3.37089	0.000749251	0.0281945
GO:0051546	keratinocyte migration	BP	19	0.105263	0.315302	3.37089	0.000749251	0.0281945
GO:0051956	negative regulation of amino acid transport	BP	19	0.105263	0.315302	3.37089	0.000749251	0.0281945
GO:0060231	mesenchymal to epithelial transition	BP	19	0.105263	0.315302	3.37089	0.000749251	0.0281945
GO:0071676	negative regulation of mononuclear cell migration	BP	19	0.105263	0.315302	3.37089	0.000749251	0.0281945
GO:0007160	cell-matrix adhesion	BP	222	0.0405405	0.197669	3.35836	0.000784067	0.0291513
GO:0071559	response to transforming growth factor beta	BP	222	0.0405405	0.197669	3.35836	0.000784067	0.0291513
GO:0007584	response to nutrient	BP	63	0.0634921	0.245805	3.32911	0.000871239	0.032009
GO:0060393	regulation of pathway-restricted SMAD protein phosphorylation	BP	63	0.0634921	0.245805	3.32911	0.000871239	0.032009
GO:0048754	branching morphogenesis of an epithelial tube	BP	188	0.0425532	0.202386	3.32298	0.000890621	0.0325286
GO:0010634	positive regulation of epithelial cell migration	BP	154	0.0454545	0.208979	3.31144	0.000928157	0.0335643
GO:0001656	metanephros development	BP	91	0.0549451	0.229135	3.31095	0.000929788	0.0335643
GO:0050920	regulation of chemotaxis	BP	226	0.039823	0.195977	3.29684	0.000977807	0.0350937
GO:0001504	neurotransmitter uptake	BP	40	0.075	0.266747	3.26896	0.00107945	0.0385189
GO:0048557	embryonic digestive tract morphogenesis	BP	20	0.1	0.307794	3.25886	0.0011186	0.0390189
GO:0060973	cell migration involved in heart development	BP	20	0.1	0.307794	3.25886	0.0011186	0.0390189
GO:0090030	regulation of steroid hormone biosynthetic process	BP	20	0.1	0.307794	3.25886	0.0011186	0.0390189
GO:0097107	postsynaptic density assembly	BP	20	0.1	0.307794	3.25886	0.0011186	0.0390189
GO:0021543	pallium development	BP	158	0.0443038	0.206423	3.23137	0.00123197	0.0427133
GO:0048588	developmental cell growth	BP	269	0.0371747	0.189542	3.22992	0.00123826	0.0427133
GO:0048858	cell projection morphogenesis	BP	711	0.0281294	0.165459	3.22816	0.00124589	0.0427388
GO:0035850	epithelial cell differentiation involved in kidney development	BP	41	0.0731707	0.263652	3.21023	0.0013263	0.0447554
GO:0060603	mammary gland duct morphogenesis	BP	41	0.0731707	0.263652	3.21023	0.0013263	0.0447554
GO:0099084	postsynaptic specialization organization	BP	41	0.0731707	0.263652	3.21023	0.0013263	0.0447554
GO:0060389	pathway-restricted SMAD protein phosphorylation	BP	66	0.0606061	0.240435	3.20857	0.00133396	0.0447707
GO:0048762	mesenchymal cell differentiation	BP	233	0.0386266	0.193118	3.19233	0.00141128	0.0471109

## Sheet: 21d
GO.ID	Term	Ontology	set.size	set.mean	set.sd	z.score	p.value	p.adj
GO:0060601	lateral sprouting from an epithelium	BP	13	0.307692	0.480384	11.8169	0	0
GO:0061311	cell surface receptor signaling pathway involved in heart development	BP	28	0.142857	0.356348	7.79359	6.43929e-15	1.99908e-11
GO:0003148	outflow tract septum morphogenesis	BP	29	0.137931	0.350931	7.64112	2.15383e-14	3.34329e-11
GO:0060571	morphogenesis of an epithelial fold	BP	29	0.137931	0.350931	7.64112	2.15383e-14	3.34329e-11
GO:0003184	pulmonary valve morphogenesis	BP	17	0.176471	0.392953	7.58895	3.21965e-14	3.99816e-11
GO:0060572	morphogenesis of an epithelial bud	BP	18	0.166667	0.383482	7.3536	1.92957e-13	1.99678e-10
GO:0051653	spindle localization	BP	54	0.0925926	0.292582	6.78108	1.19278e-11	1.058e-08
GO:0003177	pulmonary valve development	BP	21	0.142857	0.358569	6.74828	1.49607e-11	1.06052e-08
GO:0051145	smooth muscle cell differentiation	BP	76	0.0789474	0.271448	6.74434	1.53724e-11	1.06052e-08
GO:0009954	proximal/distal pattern formation	BP	37	0.108108	0.3148	6.64489	3.03448e-11	1.837e-08
GO:0035019	somatic stem cell population maintenance	BP	56	0.0892857	0.287736	6.63457	3.25446e-11	1.837e-08
GO:0060411	cardiac septum morphogenesis	BP	79	0.0759494	0.26661	6.58439	4.5677e-11	2.34506e-08
GO:0003180	aortic valve morphogenesis	BP	22	0.136364	0.35125	6.57364	4.90994e-11	2.34506e-08
GO:0060113	inner ear receptor cell differentiation	BP	82	0.0731707	0.262019	6.43272	1.25339e-10	5.55879e-08
GO:0030539	male genitalia development	BP	23	0.130435	0.34435	6.41009	1.45434e-10	6.01998e-08
GO:0001942	hair follicle development	BP	110	0.0636364	0.245221	6.35795	2.04468e-10	7.93465e-08
GO:1990253	cellular response to leucine starvation	BP	11	0.181818	0.40452	6.29786	3.01783e-10	1.10222e-07
GO:0022404	molting cycle process	BP	113	0.0619469	0.242133	6.24738	4.1739e-10	1.36399e-07
GO:0022405	hair cycle process	BP	113	0.0619469	0.242133	6.24738	4.1739e-10	1.36399e-07
GO:0098773	skin epidermis development	BP	114	0.0614035	0.241129	6.21142	5.25066e-10	1.63007e-07
GO:0032925	regulation of activin receptor signaling pathway	BP	25	0.12	0.331662	6.11178	9.85259e-10	2.86257e-07
GO:0042490	mechanoreceptor differentiation	BP	89	0.0674157	0.252161	6.10715	1.01428e-09	2.86257e-07
GO:0016331	morphogenesis of embryonic epithelium	BP	184	0.048913	0.216275	6.04173	1.52474e-09	4.11614e-07
GO:0060502	epithelial cell proliferation involved in lung morphogenesis	BP	12	0.166667	0.389249	6.00329	1.93355e-09	4.79452e-07
GO:0010464	regulation of mesenchymal cell proliferation	BP	44	0.0909091	0.290803	5.99718	2.00769e-09	4.79452e-07
GO:0060122	inner ear receptor cell stereocilium organization	BP	44	0.0909091	0.290803	5.99718	2.00769e-09	4.79452e-07
GO:0003176	aortic valve development	BP	27	0.111111	0.320256	5.84588	5.03904e-09	1.11741e-06
GO:0090103	cochlea morphogenesis	BP	27	0.111111	0.320256	5.84588	5.03904e-09	1.11741e-06
GO:0008544	epidermis development	BP	317	0.0378549	0.191147	5.78411	7.28991e-09	1.5608e-06
GO:0009071	serine family amino acid catabolic process	BP	13	0.153846	0.375534	5.74237	9.33631e-09	1.75664e-06
GO:0030949	positive regulation of vascular endothelial growth factor receptor signaling pathway	BP	13	0.153846	0.375534	5.74237	9.33631e-09	1.75664e-06
GO:0031223	auditory behavior	BP	13	0.153846	0.375534	5.74237	9.33631e-09	1.75664e-06
GO:0070344	regulation of fat cell proliferation	BP	13	0.153846	0.375534	5.74237	9.33631e-09	1.75664e-06
GO:0003272	endocardial cushion formation	BP	28	0.107143	0.31497	5.72326	1.04499e-08	1.90833e-06
GO:0045669	positive regulation of osteoblast differentiation	BP	72	0.0694444	0.255992	5.67947	1.35112e-08	2.39688e-06
GO:0042303	molting cycle	BP	132	0.0530303	0.224948	5.63021	1.79993e-08	3.02048e-06
GO:0042633	hair cycle	BP	132	0.0530303	0.224948	5.63021	1.79993e-08	3.02048e-06
GO:0001759	organ induction	BP	29	0.103448	0.309934	5.60674	2.06172e-08	3.36874e-06
GO:0090092	regulation of transmembrane receptor protein serine/threonine kinase signaling pathway	BP	245	0.0408163	0.19827	5.58637	2.31862e-08	3.69137e-06
GO:0003197	endocardial cushion development	BP	50	0.08	0.274048	5.54844	2.88231e-08	4.36495e-06
GO:0051293	establishment of spindle localization	BP	50	0.08	0.274048	5.54844	2.88231e-08	4.36495e-06
GO:0033690	positive regulation of osteoblast proliferation	BP	14	0.142857	0.363137	5.50899	3.60893e-08	4.97952e-06
GO:0070341	fat cell proliferation	BP	14	0.142857	0.363137	5.50899	3.60893e-08	4.97952e-06
GO:1902018	negative regulation of cilium assembly	BP	14	0.142857	0.363137	5.50899	3.60893e-08	4.97952e-06
GO:1904262	negative regulation of TORC1 signaling	BP	14	0.142857	0.363137	5.50899	3.60893e-08	4.97952e-06
GO:0001503	ossification	BP	389	0.033419	0.17996	5.45188	4.98414e-08	6.72751e-06
GO:0045667	regulation of osteoblast differentiation	BP	139	0.0503597	0.219477	5.43269	5.55116e-08	7.33344e-06
GO:0045604	regulation of epidermal cell differentiation	BP	52	0.0769231	0.269069	5.41538	6.11579e-08	7.91103e-06
GO:0007178	transmembrane receptor protein serine/threonine kinase signaling pathway	BP	353	0.0339943	0.181472	5.30815	1.10744e-07	1.36758e-05
GO:0031000	response to caffeine	BP	15	0.133333	0.351866	5.29853	1.16737e-07	1.36758e-05
GO:0042693	muscle cell fate commitment	BP	15	0.133333	0.351866	5.29853	1.16737e-07	1.36758e-05
GO:0060947	cardiac vascular smooth muscle cell differentiation	BP	15	0.133333	0.351866	5.29853	1.16737e-07	1.36758e-05
GO:1903978	regulation of microglial cell activation	BP	15	0.133333	0.351866	5.29853	1.16737e-07	1.36758e-05
GO:0001958	endochondral ossification	BP	32	0.09375	0.296145	5.28897	1.23009e-07	1.38866e-05
GO:0036075	replacement ossification	BP	32	0.09375	0.296145	5.28897	1.23009e-07	1.38866e-05
GO:0060606	tube closure	BP	113	0.0530973	0.225226	5.21463	1.84187e-07	2.04217e-05
GO:0060740	prostate gland epithelium morphogenesis	BP	33	0.0909091	0.291937	5.1923	2.07715e-07	2.18594e-05
GO:0120033	negative regulation of plasma membrane bounded cell projection assembly	BP	33	0.0909091	0.291937	5.1923	2.07715e-07	2.18594e-05
GO:1905314	semi-lunar valve development	BP	33	0.0909091	0.291937	5.1923	2.07715e-07	2.18594e-05
GO:0010463	mesenchymal cell proliferation	BP	56	0.0714286	0.25987	5.16961	2.34586e-07	2.42758e-05
GO:0007389	pattern specification process	BP	472	0.029661	0.16983	5.11358	3.16111e-07	3.07317e-05
GO:0000212	meiotic spindle organization	BP	16	0.125	0.341565	5.10737	3.26669e-07	3.07317e-05
GO:0007638	mechanosensory behavior	BP	16	0.125	0.341565	5.10737	3.26669e-07	3.07317e-05
GO:0035112	genitalia morphogenesis	BP	16	0.125	0.341565	5.10737	3.26669e-07	3.07317e-05
GO:0042640	anagen	BP	16	0.125	0.341565	5.10737	3.26669e-07	3.07317e-05
GO:0090177	establishment of planar polarity involved in neural tube closure	BP	16	0.125	0.341565	5.10737	3.26669e-07	3.07317e-05
GO:0003156	regulation of animal organ formation	BP	34	0.0882353	0.287902	5.09969	3.40217e-07	3.10648e-05
GO:0060512	prostate gland morphogenesis	BP	34	0.0882353	0.287902	5.09969	3.40217e-07	3.10648e-05
GO:0000226	microtubule cytoskeleton organization	BP	584	0.0273973	0.163378	5.09647	3.46038e-07	3.11384e-05
GO:0014020	primary neural tube formation	BP	119	0.0504202	0.219736	5.03141	4.86878e-07	4.31861e-05
GO:0003002	regionalization	BP	377	0.0318302	0.175781	5.02459	5.04514e-07	4.41201e-05
GO:0003151	outflow tract morphogenesis	BP	87	0.0574713	0.23409	5.02019	5.16198e-07	4.45149e-05
GO:0035115	embryonic forelimb morphogenesis	BP	35	0.0857143	0.284029	5.01085	5.41909e-07	4.48628e-05
GO:0040001	establishment of mitotic spindle localization	BP	35	0.0857143	0.284029	5.01085	5.41909e-07	4.48628e-05
GO:0048009	insulin-like growth factor receptor signaling pathway	BP	35	0.0857143	0.284029	5.01085	5.41909e-07	4.48628e-05
GO:0030509	BMP signaling pathway	BP	156	0.0448718	0.207689	5.00446	5.602e-07	4.54452e-05
GO:0045682	regulation of epidermis development	BP	59	0.0677966	0.253555	5.00081	5.70902e-07	4.54452e-05
GO:0060443	mammary gland morphogenesis	BP	59	0.0677966	0.253555	5.00081	5.70902e-07	4.54452e-05
GO:0003279	cardiac septum development	BP	121	0.0495868	0.217992	4.97311	6.58878e-07	5.17844e-05
GO:0043583	ear development	BP	241	0.0373444	0.189999	4.94641	7.55933e-07	5.86698e-05
GO:0003198	epithelial to mesenchymal transition involved in endocardial cushion formation	BP	17	0.117647	0.332106	4.93265	8.11204e-07	6.07447e-05
GO:0097094	craniofacial suture morphogenesis	BP	17	0.117647	0.332106	4.93265	8.11204e-07	6.07447e-05
GO:0002053	positive regulation of mesenchymal cell proliferation	BP	36	0.0833333	0.280306	4.92552	8.41366e-07	6.07447e-05
GO:0003203	endocardial cushion morphogenesis	BP	36	0.0833333	0.280306	4.92552	8.41366e-07	6.07447e-05
GO:0003401	axis elongation	BP	36	0.0833333	0.280306	4.92552	8.41366e-07	6.07447e-05
GO:0060441	epithelial tube branching involved in lung morphogenesis	BP	36	0.0833333	0.280306	4.92552	8.41366e-07	6.07447e-05
GO:0060119	inner ear receptor cell development	BP	62	0.0645161	0.247676	4.84354	1.27548e-06	9.10281e-05
GO:0046661	male sex differentiation	BP	165	0.0424242	0.202169	4.80235	1.56816e-06	0.000110645
GO:0009798	axis specification	BP	93	0.0537634	0.226773	4.79883	1.59592e-06	0.000111338
GO:0072175	epithelial tube formation	BP	166	0.0421687	0.201582	4.7808	1.74598e-06	0.000117931
GO:0002076	osteoblast development	BP	18	0.111111	0.323381	4.77207	1.82338e-06	0.000117931
GO:0042249	establishment of planar polarity of embryonic epithelium	BP	18	0.111111	0.323381	4.77207	1.82338e-06	0.000117931
GO:0050872	white fat cell differentiation	BP	18	0.111111	0.323381	4.77207	1.82338e-06	0.000117931
GO:0061318	renal filtration cell differentiation	BP	18	0.111111	0.323381	4.77207	1.82338e-06	0.000117931
GO:0072112	glomerular visceral epithelial cell differentiation	BP	18	0.111111	0.323381	4.77207	1.82338e-06	0.000117931
GO:0072311	glomerular epithelial cell differentiation	BP	18	0.111111	0.323381	4.77207	1.82338e-06	0.000117931
GO:0071772	response to BMP	BP	167	0.0419162	0.201	4.75943	1.94143e-06	0.000123003
GO:0071773	cellular response to BMP stimulus	BP	167	0.0419162	0.201	4.75943	1.94143e-06	0.000123003
GO:0048839	inner ear development	BP	210	0.0380952	0.191884	4.7335	2.20684e-06	0.000138407
GO:1905114	cell surface receptor signaling pathway involved in cell-cell signaling	BP	518	0.027027	0.162319	4.69835	2.62271e-06	0.000162844
GO:1902116	negative regulation of organelle assembly	BP	39	0.0769231	0.269953	4.68835	2.75421e-06	0.000169316
GO:0046324	regulation of glucose import	BP	66	0.0606061	0.240435	4.64951	3.32726e-06	0.000200572
GO:0060688	regulation of morphogenesis of a branching structure	BP	66	0.0606061	0.240435	4.64951	3.32726e-06	0.000200572
GO:0030111	regulation of Wnt signaling pathway	BP	310	0.0322581	0.17697	4.63171	3.62661e-06	0.000211096
GO:0030510	regulation of BMP signaling pathway	BP	98	0.0510204	0.221171	4.62876	3.67866e-06	0.000211096
GO:0003323	type B pancreatic cell development	BP	19	0.105263	0.315302	4.62377	3.76827e-06	0.000211096
GO:0033604	negative regulation of catecholamine secretion	BP	19	0.105263	0.315302	4.62377	3.76827e-06	0.000211096
GO:0035372	protein localization to microtubule	BP	19	0.105263	0.315302	4.62377	3.76827e-06	0.000211096
GO:2000678	negative regulation of transcription regulatory region DNA binding	BP	19	0.105263	0.315302	4.62377	3.76827e-06	0.000211096
GO:0001841	neural tube formation	BP	134	0.0447761	0.207588	4.62347	3.77382e-06	0.000211096
GO:0030278	regulation of ossification	BP	134	0.0447761	0.207588	4.62347	3.77382e-06	0.000211096
GO:0060993	kidney morphogenesis	BP	100	0.05	0.219043	4.564	5.0189e-06	0.000278235
GO:0060425	lung morphogenesis	BP	68	0.0588235	0.237044	4.55847	5.15267e-06	0.000283123
GO:0032924	activin receptor signaling pathway	BP	41	0.0731707	0.263652	4.54399	5.51982e-06	0.000292928
GO:0060603	mammary gland duct morphogenesis	BP	41	0.0731707	0.263652	4.54399	5.51982e-06	0.000292928
GO:0110110	positive regulation of animal organ morphogenesis	BP	41	0.0731707	0.263652	4.54399	5.51982e-06	0.000292928
GO:1901031	regulation of response to reactive oxygen species	BP	41	0.0731707	0.263652	4.54399	5.51982e-06	0.000292928
GO:0070167	regulation of biomineral tissue development	BP	101	0.049505	0.218002	4.53227	5.8353e-06	0.000307046
GO:0035148	tube formation	BP	180	0.0388889	0.193869	4.49618	6.91868e-06	0.000360992
GO:0072010	glomerular epithelium development	BP	20	0.1	0.307794	4.4862	7.25051e-06	0.000369003
GO:0072087	renal vesicle development	BP	20	0.1	0.307794	4.4862	7.25051e-06	0.000369003
GO:0072189	ureter development	BP	20	0.1	0.307794	4.4862	7.25051e-06	0.000369003
GO:0010092	specification of animal organ identity	BP	42	0.0714286	0.260661	4.47546	7.62481e-06	0.000384898
GO:0110149	regulation of biomineralization	BP	103	0.0485437	0.215963	4.47008	7.81913e-06	0.000391524
GO:0051225	spindle assembly	BP	105	0.047619	0.21398	4.4095	1.03612e-05	0.000514659
GO:0003206	cardiac chamber morphogenesis	BP	143	0.041958	0.201198	4.40704	1.04792e-05	0.000516394
GO:0009952	anterior/posterior pattern specification	BP	231	0.034632	0.183243	4.38758	1.14618e-05	0.000560364
GO:0010738	regulation of protein kinase A signaling	BP	21	0.0952381	0.300793	4.35808	1.31209e-05	0.000626673
GO:0071398	cellular response to fatty acid	BP	21	0.0952381	0.300793	4.35808	1.31209e-05	0.000626673
GO:0071625	vocalization behavior	BP	21	0.0952381	0.300793	4.35808	1.31209e-05	0.000626673
GO:0031128	developmental induction	BP	44	0.0681818	0.254972	4.34497	1.39293e-05	0.000655203
GO:0035136	forelimb morphogenesis	BP	44	0.0681818	0.254972	4.34497	1.39293e-05	0.000655203
GO:0021549	cerebellum development	BP	108	0.0462963	0.211106	4.32148	1.54983e-05	0.000718126
GO:0090263	positive regulation of canonical Wnt signaling pathway	BP	108	0.0462963	0.211106	4.32148	1.54983e-05	0.000718126
GO:0048736	appendage development	BP	192	0.0364583	0.187918	4.27456	1.91518e-05	0.000874366
GO:0060173	limb development	BP	192	0.0364583	0.187918	4.27456	1.91518e-05	0.000874366
GO:0044851	hair cycle phase	BP	22	0.0909091	0.294245	4.23834	2.25181e-05	0.00100586
GO:0046325	negative regulation of glucose import	BP	22	0.0909091	0.294245	4.23834	2.25181e-05	0.00100586
GO:0060602	branch elongation of an epithelium	BP	22	0.0909091	0.294245	4.23834	2.25181e-05	0.00100586
GO:0090287	regulation of cellular response to growth factor stimulus	BP	291	0.0309278	0.17342	4.23515	2.28397e-05	0.00101294
GO:0071900	regulation of protein serine/threonine kinase activity	BP	344	0.0290698	0.168247	4.23032	2.33364e-05	0.00102763
GO:0007548	sex differentiation	BP	292	0.0308219	0.173132	4.22257	2.41532e-05	0.00103697
GO:0046676	negative regulation of insulin secretion	BP	46	0.0652174	0.249637	4.22249	2.41623e-05	0.00103697
GO:0060412	ventricular septum morphogenesis	BP	46	0.0652174	0.249637	4.22249	2.41623e-05	0.00103697
GO:0021915	neural tube development	BP	195	0.0358974	0.186513	4.22198	2.42165e-05	0.00103697
GO:0001843	neural tube closure	BP	112	0.0446429	0.207447	4.20912	2.56362e-05	0.00108907
GO:0060828	regulation of canonical Wnt signaling pathway	BP	243	0.0329218	0.1788	4.20782	2.57842e-05	0.00108907
GO:0060070	canonical Wnt signaling pathway	BP	296	0.0304054	0.171991	4.17279	3.00892e-05	0.00126232
GO:0003179	heart valve morphogenesis	BP	47	0.0638298	0.247092	4.16398	3.12752e-05	0.00130328
GO:0009913	epidermal cell differentiation	BP	199	0.0351759	0.184689	4.1535	3.27423e-05	0.00135531
GO:0001649	osteoblast differentiation	BP	200	0.035	0.184241	4.13666	3.52391e-05	0.001449
GO:0042472	inner ear morphogenesis	BP	115	0.0434783	0.204824	4.12833	3.65409e-05	0.00147826
GO:0003181	atrioventricular valve morphogenesis	BP	23	0.0869565	0.288104	4.12606	3.69029e-05	0.00147826
GO:0010996	response to auditory stimulus	BP	23	0.0869565	0.288104	4.12606	3.69029e-05	0.00147826
GO:1902644	tertiary alcohol metabolic process	BP	23	0.0869565	0.288104	4.12606	3.69029e-05	0.00147826
GO:0001838	embryonic epithelial tube formation	BP	156	0.0384615	0.192927	4.12454	3.71469e-05	0.0014785
GO:0003281	ventricular septum development	BP	79	0.0506329	0.220648	4.11616	3.85241e-05	0.00152354
GO:0090102	cochlea development	BP	49	0.0612245	0.242226	4.05197	5.07892e-05	0.00199589
GO:0046323	glucose import	BP	81	0.0493827	0.218016	4.04471	5.23868e-05	0.00204572
GO:0007263	nitric oxide mediated signal transduction	BP	24	0.0833333	0.28233	4.02047	5.80812e-05	0.00221243
GO:0043567	regulation of insulin-like growth factor receptor signaling pathway	BP	24	0.0833333	0.28233	4.02047	5.80812e-05	0.00221243
GO:0043586	tongue development	BP	24	0.0833333	0.28233	4.02047	5.80812e-05	0.00221243
GO:1900242	regulation of synaptic vesicle endocytosis	BP	24	0.0833333	0.28233	4.02047	5.80812e-05	0.00221243
GO:0016055	Wnt signaling pathway	BP	422	0.0260664	0.159522	4.01205	6.01939e-05	0.00227893
GO:0198738	cell-cell signaling by wnt	BP	424	0.0259434	0.159154	3.99374	6.50402e-05	0.00244748
GO:0030879	mammary gland development	BP	163	0.0368098	0.188875	3.98501	6.74785e-05	0.00252394
GO:0030500	regulation of bone mineralization	BP	83	0.0481928	0.215475	3.97562	7.01955e-05	0.00260984
GO:0022037	metencephalon development	BP	122	0.0409836	0.19907	3.95029	7.80565e-05	0.00285105
GO:0031214	biomineral tissue development	BP	165	0.0363636	0.187763	3.94658	7.92762e-05	0.00285105
GO:0035107	appendage morphogenesis	BP	165	0.0363636	0.187763	3.94658	7.92762e-05	0.00285105
GO:0035108	limb morphogenesis	BP	165	0.0363636	0.187763	3.94658	7.92762e-05	0.00285105
GO:0048806	genitalia development	BP	51	0.0588235	0.237635	3.94609	7.94382e-05	0.00285105
GO:0060428	lung epithelium development	BP	51	0.0588235	0.237635	3.94609	7.94382e-05	0.00285105
GO:0090101	negative regulation of transmembrane receptor protein serine/threonine kinase signaling pathway	BP	123	0.0406504	0.198287	3.92597	8.63821e-05	0.00308245
GO:0002068	glandular epithelial cell development	BP	25	0.08	0.276887	3.92091	8.8216e-05	0.0031299
GO:0110148	biomineralization	BP	167	0.0359281	0.186671	3.90876	9.27728e-05	0.00327288
GO:0019827	stem cell population maintenance	BP	168	0.0357143	0.186132	3.89007	0.000100217	0.00351552
GO:0001655	urogenital system development	BP	378	0.026455	0.160697	3.87643	0.000106	0.00368192
GO:0010827	regulation of glucose transmembrane transport	BP	86	0.0465116	0.211825	3.87609	0.000106146	0.00368192
GO:0030850	prostate gland development	BP	53	0.0566038	0.233295	3.84577	0.000120173	0.00407736
GO:0042491	inner ear auditory receptor cell differentiation	BP	53	0.0566038	0.233295	3.84577	0.000120173	0.00407736
GO:0045907	positive regulation of vasoconstriction	BP	53	0.0566038	0.233295	3.84577	0.000120173	0.00407736
GO:0072132	mesenchyme morphogenesis	BP	53	0.0566038	0.233295	3.84577	0.000120173	0.00407736
GO:0150077	regulation of neuroinflammatory response	BP	26	0.0769231	0.271746	3.82679	0.000129827	0.00435729
GO:1903077	negative regulation of protein localization to plasma membrane	BP	26	0.0769231	0.271746	3.82679	0.000129827	0.00435729
GO:0098727	maintenance of cell number	BP	172	0.0348837	0.184021	3.81674	0.000135228	0.00451416
GO:0030514	negative regulation of BMP signaling pathway	BP	54	0.0555556	0.231212	3.79754	0.000146139	0.00482648
GO:0048546	digestive tract morphogenesis	BP	54	0.0555556	0.231212	3.79754	0.000146139	0.00482648
GO:0007163	establishment or maintenance of cell polarity	BP	223	0.0313901	0.174762	3.77713	0.000158645	0.00521178
GO:0030902	hindbrain development	BP	175	0.0342857	0.182484	3.76318	0.000167764	0.00546898
GO:0048598	embryonic morphogenesis	BP	644	0.0217391	0.145944	3.76248	0.000168236	0.00546898
GO:0060562	epithelial tube morphogenesis	BP	391	0.0255754	0.158067	3.75154	0.000175749	0.00567727
GO:0009948	anterior/posterior axis specification	BP	55	0.0545455	0.229184	3.75051	0.000176472	0.00567727
GO:0003171	atrioventricular valve development	BP	27	0.0740741	0.26688	3.73761	0.000185781	0.00576758
GO:0003338	metanephros morphogenesis	BP	27	0.0740741	0.26688	3.73761	0.000185781	0.00576758
GO:0006706	steroid catabolic process	BP	27	0.0740741	0.26688	3.73761	0.000185781	0.00576758
GO:0010829	negative regulation of glucose transmembrane transport	BP	27	0.0740741	0.26688	3.73761	0.000185781	0.00576758
GO:0033688	regulation of osteoblast proliferation	BP	27	0.0740741	0.26688	3.73761	0.000185781	0.00576758
GO:0048745	smooth muscle tissue development	BP	27	0.0740741	0.26688	3.73761	0.000185781	0.00576758
GO:0071548	response to dexamethasone	BP	27	0.0740741	0.26688	3.73761	0.000185781	0.00576758
GO:0072001	renal system development	BP	335	0.0268657	0.161933	3.72831	0.000192765	0.00595461
GO:0043588	skin development	BP	280	0.0285714	0.166897	3.7185	0.000200409	0.0061365
GO:2000027	regulation of animal organ morphogenesis	BP	132	0.0378788	0.19163	3.71822	0.00020063	0.0061365
GO:0061383	trabecula morphogenesis	BP	56	0.0535714	0.227208	3.70464	0.000211688	0.006443
GO:0007612	learning	BP	179	0.0335196	0.180494	3.69361	0.000221093	0.00669642
GO:0090278	negative regulation of peptide hormone secretion	BP	57	0.0526316	0.225282	3.65988	0.000252337	0.0075224
GO:0051224	negative regulation of protein transport	BP	135	0.037037	0.189556	3.65309	0.000259105	0.0075224
GO:0001919	regulation of receptor recycling	BP	28	0.0714286	0.262265	3.65293	0.000259268	0.0075224
GO:0003309	type B pancreatic cell differentiation	BP	28	0.0714286	0.262265	3.65293	0.000259268	0.0075224
GO:0045187	regulation of circadian sleep/wake cycle, sleep	BP	28	0.0714286	0.262265	3.65293	0.000259268	0.0075224
GO:0045822	negative regulation of heart contraction	BP	28	0.0714286	0.262265	3.65293	0.000259268	0.0075224
GO:0048820	hair follicle maturation	BP	28	0.0714286	0.262265	3.65293	0.000259268	0.0075224
GO:1901380	negative regulation of potassium ion transmembrane transport	BP	28	0.0714286	0.262265	3.65293	0.000259268	0.0075224
GO:1904376	negative regulation of protein localization to cell periphery	BP	28	0.0714286	0.262265	3.65293	0.000259268	0.0075224
GO:0060485	mesenchyme development	BP	288	0.0277778	0.164622	3.62349	0.000290651	0.00839373
GO:0002011	morphogenesis of an epithelial sheet	BP	58	0.0517241	0.223404	3.61617	0.000298998	0.0085552
GO:0003170	heart valve development	BP	58	0.0517241	0.223404	3.61617	0.000298998	0.0085552
GO:0042471	ear morphogenesis	BP	137	0.0364964	0.18821	3.61071	0.000305355	0.00869703
GO:0008584	male gonad development	BP	138	0.0362319	0.187547	3.58983	0.000330894	0.00925461
GO:0030177	positive regulation of Wnt signaling pathway	BP	138	0.0362319	0.187547	3.58983	0.000330894	0.00925461
GO:0030326	embryonic limb morphogenesis	BP	138	0.0362319	0.187547	3.58983	0.000330894	0.00925461
GO:0035113	embryonic appendage morphogenesis	BP	138	0.0362319	0.187547	3.58983	0.000330894	0.00925461
GO:0071363	cellular response to growth factor stimulus	BP	603	0.0215589	0.145359	3.58774	0.000333562	0.00928738
GO:0002792	negative regulation of peptide secretion	BP	59	0.0508475	0.221572	3.57347	0.000352282	0.0096765
GO:0035315	hair cell differentiation	BP	59	0.0508475	0.221572	3.57347	0.000352282	0.0096765
GO:1902017	regulation of cilium assembly	BP	59	0.0508475	0.221572	3.57347	0.000352282	0.0096765
GO:0060444	branching involved in mammary gland duct morphogenesis	BP	29	0.0689655	0.257881	3.57237	0.000353771	0.0096765
GO:0046546	development of primary male sexual characteristics	BP	139	0.0359712	0.186892	3.56914	0.000358151	0.00975334
GO:0000280	nuclear division	BP	412	0.0242718	0.154079	3.56034	0.000370378	0.0100423
GO:1904950	negative regulation of establishment of protein localization	BP	140	0.0357143	0.186243	3.54865	0.000387212	0.010453
GO:0097479	synaptic vesicle localization	BP	60	0.05	0.219784	3.53174	0.000412828	0.0110963
GO:0045137	development of primary sexual characteristics	BP	241	0.0290456	0.168284	3.52753	0.000419449	0.0112257
GO:0032092	positive regulation of protein binding	BP	98	0.0408163	0.198882	3.52019	0.000431233	0.0114915
GO:0003205	cardiac chamber development	BP	190	0.0315789	0.175338	3.51223	0.000444369	0.011791
GO:0070848	response to growth factor	BP	616	0.0211039	0.143848	3.50186	0.000462031	0.0122074
GO:0030947	regulation of vascular endothelial growth factor receptor signaling pathway	BP	30	0.0666667	0.253708	3.49558	0.000473034	0.0123
GO:0050802	circadian sleep/wake cycle, sleep	BP	30	0.0666667	0.253708	3.49558	0.000473034	0.0123
GO:1903523	negative regulation of blood circulation	BP	30	0.0666667	0.253708	3.49558	0.000473034	0.0123
GO:0007423	sensory organ development	BP	617	0.0210697	0.143733	3.49534	0.000473459	0.0123
GO:0000132	establishment of mitotic spindle orientation	BP	31	0.0645161	0.249731	3.42227	0.000621016	0.0156109
GO:0003416	endochondral bone growth	BP	31	0.0645161	0.249731	3.42227	0.000621016	0.0156109
GO:0010453	regulation of cell fate commitment	BP	31	0.0645161	0.249731	3.42227	0.000621016	0.0156109
GO:0035883	enteroendocrine cell differentiation	BP	31	0.0645161	0.249731	3.42227	0.000621016	0.0156109
GO:0042749	regulation of circadian sleep/wake cycle	BP	31	0.0645161	0.249731	3.42227	0.000621016	0.0156109
GO:0060037	pharyngeal system development	BP	31	0.0645161	0.249731	3.42227	0.000621016	0.0156109
GO:0060074	synapse maturation	BP	31	0.0645161	0.249731	3.42227	0.000621016	0.0156109
GO:0060317	cardiac epithelial to mesenchymal transition	BP	31	0.0645161	0.249731	3.42227	0.000621016	0.0156109
GO:0043405	regulation of MAP kinase activity	BP	196	0.0306122	0.172706	3.4189	0.000628749	0.0157415
GO:0060393	regulation of pathway-restricted SMAD protein phosphorylation	BP	63	0.047619	0.214669	3.41202	0.000644839	0.0160795
GO:0030010	establishment of cell polarity	BP	148	0.0337838	0.181286	3.3913	0.000695615	0.0172763
GO:0009953	dorsal/ventral pattern formation	BP	103	0.038835	0.194146	3.38862	0.000702453	0.0173766
GO:0048286	lung alveolus development	BP	64	0.046875	0.213042	3.37381	0.000741359	0.0181941
GO:0060350	endochondral bone morphogenesis	BP	64	0.046875	0.213042	3.37381	0.000741359	0.0181941
GO:0001837	epithelial to mesenchymal transition	BP	149	0.033557	0.180693	3.37241	0.000745127	0.0182146
GO:2000243	positive regulation of reproductive process	BP	104	0.0384615	0.193239	3.36332	0.000770117	0.0187516
GO:2000241	regulation of reproductive process	BP	200	0.03	0.171015	3.35869	0.000783118	0.0189937
GO:0033687	osteoblast proliferation	BP	32	0.0625	0.245935	3.35216	0.000801849	0.0193723
GO:0060349	bone morphogenesis	BP	105	0.0380952	0.192344	3.33833	0.000842823	0.0202213
GO:0048568	embryonic organ development	BP	504	0.0218254	0.146258	3.33811	0.000843504	0.0202213
GO:0032835	glomerulus development	BP	65	0.0461538	0.211451	3.3364	0.000848724	0.0202682
GO:0071902	positive regulation of protein serine/threonine kinase activity	BP	203	0.0295567	0.169779	3.31454	0.000917939	0.0218371
GO:0000281	mitotic cytokinesis	BP	66	0.0454545	0.209895	3.29975	0.000967714	0.0228462
GO:0060389	pathway-restricted SMAD protein phosphorylation	BP	66	0.0454545	0.209895	3.29975	0.000967714	0.0228462
GO:0022410	circadian sleep/wake cycle process	BP	33	0.0606061	0.242306	3.28501	0.00101979	0.0238939
GO:1903421	regulation of synaptic vesicle recycling	BP	33	0.0606061	0.242306	3.28501	0.00101979	0.0238939
GO:0001822	kidney development	BP	320	0.025	0.156369	3.27422	0.00105954	0.0247319
GO:0070507	regulation of microtubule cytoskeleton organization	BP	155	0.0322581	0.177257	3.26243	0.00110462	0.0256876
GO:0070542	response to fatty acid	BP	34	0.0588235	0.238833	3.22061	0.00127918	0.0294164
GO:0150076	neuroinflammatory response	BP	34	0.0588235	0.238833	3.22061	0.00127918	0.0294164
GO:1905476	negative regulation of protein localization to membrane	BP	34	0.0588235	0.238833	3.22061	0.00127918	0.0294164
GO:0060840	artery development	BP	110	0.0363636	0.18805	3.21795	0.00129108	0.0295806
GO:0050679	positive regulation of epithelial cell proliferation	BP	210	0.0285714	0.166997	3.21467	0.00130593	0.0298107
GO:1904659	glucose transmembrane transport	BP	111	0.036036	0.187225	3.19474	0.00139957	0.0318313
GO:0008645	hexose transmembrane transport	BP	112	0.0357143	0.186411	3.1718	0.00151499	0.0342058
GO:0060078	regulation of postsynaptic membrane potential	BP	112	0.0357143	0.186411	3.1718	0.00151499	0.0342058
GO:0048285	organelle fission	BP	460	0.0217391	0.145989	3.16503	0.00155069	0.0348849
GO:0042130	negative regulation of T cell proliferation	BP	70	0.0428571	0.203997	3.16029	0.00157613	0.0351341
GO:0035116	embryonic hindlimb morphogenesis	BP	35	0.0571429	0.235504	3.15876	0.0015844	0.0351341
GO:0090162	establishment of epithelial cell polarity	BP	35	0.0571429	0.235504	3.15876	0.0015844	0.0351341
GO:0098868	bone growth	BP	35	0.0571429	0.235504	3.15876	0.0015844	0.0351341
GO:0043506	regulation of JUN kinase activity	BP	71	0.0422535	0.202599	3.12708	0.00176551	0.0387849
GO:0015749	monosaccharide transmembrane transport	BP	114	0.0350877	0.184814	3.1267	0.00176778	0.0387849
GO:1903076	regulation of protein localization to plasma membrane	BP	114	0.0350877	0.184814	3.1267	0.00176778	0.0387849
GO:0051656	establishment of organelle localization	BP	400	0.0225	0.148489	3.1152	0.00183823	0.0401886
GO:0044782	cilium organization	BP	337	0.0237389	0.152461	3.10591	0.00189693	0.0413264
GO:0034219	carbohydrate transmembrane transport	BP	115	0.0347826	0.184031	3.10454	0.00190573	0.0413729
GO:0010737	protein kinase A signaling	BP	36	0.0555556	0.232311	3.09929	0.00193982	0.0418206
GO:0031297	replication fork processing	BP	36	0.0555556	0.232311	3.09929	0.00193982	0.0418206
GO:1905330	regulation of morphogenesis of an epithelium	BP	72	0.0416667	0.201229	3.09449	0.00197151	0.0423567
GO:0051640	organelle localization	BP	540	0.0203704	0.141395	3.08323	0.00204768	0.0438415
GO:0042692	muscle cell differentiation	BP	406	0.0221675	0.14741	3.06485	0.00217778	0.0464667
GO:0090100	positive regulation of transmembrane receptor protein serine/threonine kinase signaling pathway	BP	117	0.034188	0.182493	3.06097	0.00220623	0.0469126
GO:0050890	cognition	BP	343	0.0233236	0.15115	3.04899	0.00229608	0.0486325
GO:0001881	receptor recycling	BP	37	0.0540541	0.229243	3.04204	0.00234977	0.0486325
GO:0009069	serine family amino acid metabolic process	BP	37	0.0540541	0.229243	3.04204	0.00234977	0.0486325
GO:0051294	establishment of spindle orientation	BP	37	0.0540541	0.229243	3.04204	0.00234977	0.0486325
GO:0051953	negative regulation of amine transport	BP	37	0.0540541	0.229243	3.04204	0.00234977	0.0486325
GO:0060071	Wnt signaling pathway, planar cell polarity pathway	BP	37	0.0540541	0.229243	3.04204	0.00234977	0.0486325
GO:0061384	heart trabecula morphogenesis	BP	37	0.0540541	0.229243	3.04204	0.00234977	0.0486325
GO:1903432	regulation of TORC1 signaling	BP	37	0.0540541	0.229243	3.04204	0.00234977	0.0486325
GO:0030512	negative regulation of transforming growth factor beta receptor signaling pathway	BP	74	0.0405405	0.198569	3.03108	0.00243677	0.0493508
GO:0060976	coronary vasculature development	BP	74	0.0405405	0.198569	3.03108	0.00243677	0.0493508
GO:0046626	regulation of insulin receptor signaling pathway	BP	75	0.04	0.197279	3.00023	0.00269777	0.0493508
GO:0048645	animal organ formation	BP	75	0.04	0.197279	3.00023	0.00269777	0.0493508
GO:0050709	negative regulation of protein secretion	BP	75	0.04	0.197279	3.00023	0.00269777	0.0493508
GO:0002676	regulation of chronic inflammatory response	BP	11	0.0909091	0.301511	2.99614	0.0027342	0.0493508
GO:0002883	regulation of hypersensitivity	BP	11	0.0909091	0.301511	2.99614	0.0027342	0.0493508
GO:0003129	heart induction	BP	11	0.0909091	0.301511	2.99614	0.0027342	0.0493508
GO:0003139	secondary heart field specification	BP	11	0.0909091	0.301511	2.99614	0.0027342	0.0493508
GO:0010739	positive regulation of protein kinase A signaling	BP	11	0.0909091	0.301511	2.99614	0.0027342	0.0493508
GO:0014832	urinary bladder smooth muscle contraction	BP	11	0.0909091	0.301511	2.99614	0.0027342	0.0493508
GO:0031620	regulation of fever generation	BP	11	0.0909091	0.301511	2.99614	0.0027342	0.0493508
GO:0031943	regulation of glucocorticoid metabolic process	BP	11	0.0909091	0.301511	2.99614	0.0027342	0.0493508
GO:0032000	positive regulation of fatty acid beta-oxidation	BP	11	0.0909091	0.301511	2.99614	0.0027342	0.0493508
GO:0032342	aldosterone biosynthetic process	BP	11	0.0909091	0.301511	2.99614	0.0027342	0.0493508
GO:0032353	negative regulation of hormone biosynthetic process	BP	11	0.0909091	0.301511	2.99614	0.0027342	0.0493508
GO:0033080	immature T cell proliferation in thymus	BP	11	0.0909091	0.301511	2.99614	0.0027342	0.0493508
GO:0033327	Leydig cell differentiation	BP	11	0.0909091	0.301511	2.99614	0.0027342	0.0493508
GO:0034454	microtubule anchoring at centrosome	BP	11	0.0909091	0.301511	2.99614	0.0027342	0.0493508
GO:0034650	cortisol metabolic process	BP	11	0.0909091	0.301511	2.99614	0.0027342	0.0493508
GO:0038203	TORC2 signaling	BP	11	0.0909091	0.301511	2.99614	0.0027342	0.0493508
GO:0042538	hyperosmotic salinity response	BP	11	0.0909091	0.301511	2.99614	0.0027342	0.0493508
GO:0044771	meiotic cell cycle phase transition	BP	11	0.0909091	0.301511	2.99614	0.0027342	0.0493508
GO:0045603	positive regulation of endothelial cell differentiation	BP	11	0.0909091	0.301511	2.99614	0.0027342	0.0493508
GO:0045945	positive regulation of transcription by RNA polymerase III	BP	11	0.0909091	0.301511	2.99614	0.0027342	0.0493508
GO:0051657	maintenance of organelle location	BP	11	0.0909091	0.301511	2.99614	0.0027342	0.0493508
GO:0060159	regulation of dopamine receptor signaling pathway	BP	11	0.0909091	0.301511	2.99614	0.0027342	0.0493508
GO:0060174	limb bud formation	BP	11	0.0909091	0.301511	2.99614	0.0027342	0.0493508
GO:0060179	male mating behavior	BP	11	0.0909091	0.301511	2.99614	0.0027342	0.0493508
GO:0060405	regulation of penile erection	BP	11	0.0909091	0.301511	2.99614	0.0027342	0.0493508
GO:0060430	lung saccule development	BP	11	0.0909091	0.301511	2.99614	0.0027342	0.0493508
GO:0060600	dichotomous subdivision of an epithelial terminal unit	BP	11	0.0909091	0.301511	2.99614	0.0027342	0.0493508
GO:0060693	regulation of branching involved in salivary gland morphogenesis	BP	11	0.0909091	0.301511	2.99614	0.0027342	0.0493508
GO:0060768	regulation of epithelial cell proliferation involved in prostate gland development	BP	11	0.0909091	0.301511	2.99614	0.0027342	0.0493508
GO:0060920	cardiac pacemaker cell differentiation	BP	11	0.0909091	0.301511	2.99614	0.0027342	0.0493508
GO:0071415	cellular response to purine-containing compound	BP	11	0.0909091	0.301511	2.99614	0.0027342	0.0493508
GO:0071474	cellular hyperosmotic response	BP	11	0.0909091	0.301511	2.99614	0.0027342	0.0493508
GO:0072102	glomerulus morphogenesis	BP	11	0.0909091	0.301511	2.99614	0.0027342	0.0493508
GO:0072178	nephric duct morphogenesis	BP	11	0.0909091	0.301511	2.99614	0.0027342	0.0493508
GO:0090184	positive regulation of kidney development	BP	11	0.0909091	0.301511	2.99614	0.0027342	0.0493508
GO:0099004	calmodulin dependent kinase signaling pathway	BP	11	0.0909091	0.301511	2.99614	0.0027342	0.0493508
GO:0099612	protein localization to axon	BP	11	0.0909091	0.301511	2.99614	0.0027342	0.0493508
GO:0150065	regulation of deacetylase activity	BP	11	0.0909091	0.301511	2.99614	0.0027342	0.0493508
GO:2000727	positive regulation of cardiac muscle cell differentiation	BP	11	0.0909091	0.301511	2.99614	0.0027342	0.0493508
