# Supplementary material for: Transcriptomic landscape around wound bed defines regenerative versus non-regenerative outcomes in mouse digit amputation
Source: PLoS Comput Biol. 2025 Apr 9;21(4):e1012997. doi: 10.1371/journal.pcbi.1012997 (PMC12011309; doi:10.1371/journal.pcbi.1012997)
Supplement: S3 Table — The Excel file contains five tabs, each corresponding to a distinct reference dataset. Based on the ENCODE deconvolution reference, only ‘Smooth muscle cell of the pulmonary artery’and ‘Aortic smooth muscle cell’ showed statistically significant differences between regenerative and non-regenerative digits at post-amputation day 0 (adjusted P-value = 0.04) and day 7 (adjusted P-value = 0.015). The remaining four reference datasets did not show significant findings. (XLSX) [file pcbi.1012997.s003.xlsx]

## Sheet: LM22
Timepoint	Cell_Type	P_Value	Mean_Reg	Mean_NR	Adjusted_P
0h	B_cells_naive	0.856598	0.095038	0.090994	0.936447
0h	B_cells_memory	NA	0	0	NA
0h	Plasma_cells	0.883673	0.190885	0.185177	0.946793
0h	T_cells_CD8	NA	0	0	NA
0h	T_cells_CD4_naive	NA	0	0	NA
0h	T_cells_CD4_memory_resting	0.596413	0.101395	0.082372	0.797186
0h	T_cells_CD4_memory_activated	0.761692	0.0812167	0.0695737	0.886452
0h	T_cells_follicular_helper	0.692888	0.0134097	0.0262407	0.842702
0h	T_cells_regulatory_Tregs	0.475986	0.008939	0.0261657	0.744663
0h	T_cells_gamma_delta	NA	0	0	NA
0h	NK_cells_resting	0.49709	0.033269	0.0514457	0.744663
0h	NK_cells_activated	NA	0	0	NA
0h	Monocytes	0.63892	0.066094	0.0731233	0.821469
0h	Macrophages_M0	0.42265	0	0.0153097	0.695826
0h	Macrophages_M1	NA	0	0	NA
0h	Macrophages_M2	0.186629	0.0462397	0.022247	0.538185
0h	Dendritic_cells_resting	NA	0	0	NA
0h	Dendritic_cells_activated	0.590421	0.0776513	0.0903577	0.797186
0h	Mast_cells_resting	0.621102	0.027813	0.040078	0.821469
0h	Mast_cells_activated	0.42265	0	0.00933133	0.695826
0h	Eosinophils	0.174793	0.25805	0.217585	0.538185
0h	Neutrophils	NA	0	0	NA
12h	B_cells_naive	0.00713359	0.13877	0.0210937	0.281444
12h	B_cells_memory	NA	0	0	NA
12h	Plasma_cells	0.494498	0.116267	0.131214	0.744663
12h	T_cells_CD8	NA	0	0	NA
12h	T_cells_CD4_naive	0.280483	0.025442	0	0.641783
12h	T_cells_CD4_memory_resting	0.357042	0.054468	0.0925947	0.695826
12h	T_cells_CD4_memory_activated	0.157226	0.110842	0.0540153	0.538185
12h	T_cells_follicular_helper	NA	0	0	NA
12h	T_cells_regulatory_Tregs	0.522875	0.0143263	0.026597	0.756083
12h	T_cells_gamma_delta	NA	0	0	NA
12h	NK_cells_resting	0.176366	0.0191147	0	0.538185
12h	NK_cells_activated	0.541578	0.004947	0.002482	0.761594
12h	Monocytes	0.0426342	0.075942	0.166471	0.438154
12h	Macrophages_M0	0.42265	0	0.000216333	0.695826
12h	Macrophages_M1	NA	0	0	NA
12h	Macrophages_M2	0.0485535	0.0564017	0.0175443	0.438154
12h	Dendritic_cells_resting	0.42265	0	0.00469367	0.695826
12h	Dendritic_cells_activated	0.0800935	0.085612	0.0607923	0.438154
12h	Mast_cells_resting	0.21146	0.039959	0	0.538185
12h	Mast_cells_activated	0.0467998	0	0.0787413	0.438154
12h	Eosinophils	0.146537	0.257909	0.343544	0.538185
12h	Neutrophils	NA	0	0	NA
14d	B_cells_naive	0.165082	0.057643	0.0139467	0.538185
14d	B_cells_memory	NA	0	0	NA
14d	Plasma_cells	0.93397	0.137623	0.140072	0.984651
14d	T_cells_CD8	NA	0	0	NA
14d	T_cells_CD4_naive	NA	0	0	NA
14d	T_cells_CD4_memory_resting	0.69022	0.0953887	0.113063	0.842702
14d	T_cells_CD4_memory_activated	0.0592486	0.100945	0.0541137	0.438154
14d	T_cells_follicular_helper	NA	0	0	NA
14d	T_cells_regulatory_Tregs	0.861863	0.0155313	0.013584	0.936447
14d	T_cells_gamma_delta	NA	0	0	NA
14d	NK_cells_resting	0.0663846	0.0104737	0.00358433	0.438154
14d	NK_cells_activated	0.42265	0.00178367	0	0.695826
14d	Monocytes	0.646787	0.0533797	0.0799833	0.823738
14d	Macrophages_M0	0.941024	0.0657513	0.0718193	0.984651
14d	Macrophages_M1	0.42265	0	0.00511467	0.695826
14d	Macrophages_M2	0.663319	0.129203	0.172377	0.834495
14d	Dendritic_cells_resting	0.536701	0.005225	0.0206503	0.761594
14d	Dendritic_cells_activated	0.673777	0.0343347	0.026508	0.834495
14d	Mast_cells_resting	0.0843853	0.018379	0.00433367	0.438154
14d	Mast_cells_activated	0.490492	0.00229167	0.014304	0.744663
14d	Eosinophils	0.948183	0.272047	0.266547	0.984651
14d	Neutrophils	NA	0	0	NA
21d	B_cells_naive	0.0166781	0.0954683	0.0674727	0.281444
21d	B_cells_memory	NA	0	0	NA
21d	Plasma_cells	0.220544	0.14619	0.182798	0.538185
21d	T_cells_CD8	NA	0	0	NA
21d	T_cells_CD4_naive	NA	0	0	NA
21d	T_cells_CD4_memory_resting	0.0928349	0.109626	0.139396	0.464175
21d	T_cells_CD4_memory_activated	0.204055	0.102693	0.068285	0.538185
21d	T_cells_follicular_helper	NA	0	0	NA
21d	T_cells_regulatory_Tregs	0.18558	0	0.0147003	0.538185
21d	T_cells_gamma_delta	NA	0	0	NA
21d	NK_cells_resting	0.163295	0.0296713	0.0110727	0.538185
21d	NK_cells_activated	0.42265	0.00614767	0	0.695826
21d	Monocytes	0.562498	0.0669203	0.0828697	0.774869
21d	Macrophages_M0	0.227846	0.021668	0	0.539635
21d	Macrophages_M1	NA	0	0	NA
21d	Macrophages_M2	0.0554828	0.109481	0.0616877	0.438154
21d	Dendritic_cells_resting	0.43243	0.000448333	0.0178847	0.703351
21d	Dendritic_cells_activated	0.337887	0.0454143	0.0656193	0.695826
21d	Mast_cells_resting	0.0565331	0.00111833	0.0251937	0.438154
21d	Mast_cells_activated	0.42265	0.00035	0	0.695826
21d	Eosinophils	0.972777	0.264803	0.263021	0.986071
21d	Neutrophils	NA	0	0	NA
24h	B_cells_naive	0.0054467	0.100765	0.0239657	0.281444
24h	B_cells_memory	NA	0	0	NA
24h	Plasma_cells	0.829407	0.165836	0.161877	0.933083
24h	T_cells_CD8	NA	0	0	NA
24h	T_cells_CD4_naive	NA	0	0	NA
24h	T_cells_CD4_memory_resting	0.507474	0.108668	0.122644	0.744663
24h	T_cells_CD4_memory_activated	0.841427	0.0983903	0.101465	0.936444
24h	T_cells_follicular_helper	NA	0	0	NA
24h	T_cells_regulatory_Tregs	0.0124781	0.0336107	0.00571867	0.281444
24h	T_cells_gamma_delta	NA	0	0	NA
24h	NK_cells_resting	0.195194	0.006861	0	0.538185
24h	NK_cells_activated	0.706349	0.0122733	0.00896667	0.846061
24h	Monocytes	0.223247	0.0684793	0.102246	0.538185
24h	Macrophages_M0	0.0835392	0	0.040704	0.438154
24h	Macrophages_M1	NA	0	0	NA
24h	Macrophages_M2	0.0697977	0.0672593	0.020058	0.438154
24h	Dendritic_cells_resting	NA	0	0	NA
24h	Dendritic_cells_activated	0.467485	0.0467607	0.033001	0.744663
24h	Mast_cells_resting	0.014782	0.0391513	0.000797333	0.281444
24h	Mast_cells_activated	0.144761	0	0.0608213	0.538185
24h	Eosinophils	0.0991115	0.251945	0.317735	0.477859
24h	Neutrophils	NA	0	0	NA
3d	B_cells_naive	0.0205761	0.101022	0.0394897	0.308642
3d	B_cells_memory	NA	0	0	NA
3d	Plasma_cells	0.708185	0.154635	0.149163	0.846061
3d	T_cells_CD8	NA	0	0	NA
3d	T_cells_CD4_naive	0.42265	0	0.000273333	0.695826
3d	T_cells_CD4_memory_resting	0.86708	0.125291	0.130031	0.936447
3d	T_cells_CD4_memory_activated	0.324543	0.0621133	0.0907363	0.695826
3d	T_cells_follicular_helper	NA	0	0	NA
3d	T_cells_regulatory_Tregs	0.918595	0.02897	0.0328303	0.976459
3d	T_cells_gamma_delta	NA	0	0	NA
3d	NK_cells_resting	0.802411	0.0291817	0.020296	0.910298
3d	NK_cells_activated	0.221712	0.0143963	0.000959667	0.538185
3d	Monocytes	0.0624676	0.0678237	0.121889	0.438154
3d	Macrophages_M0	0.183692	0.015765	0	0.538185
3d	Macrophages_M1	NA	0	0	NA
3d	Macrophages_M2	0.0835586	0.105856	0.078434	0.438154
3d	Dendritic_cells_resting	NA	0	0	NA
3d	Dendritic_cells_activated	0.16602	0.0744103	0.058559	0.538185
3d	Mast_cells_resting	0.398204	0.0207513	0.038733	0.695826
3d	Mast_cells_activated	0.42265	0.00448167	0	0.695826
3d	Eosinophils	0.145831	0.195302	0.238605	0.538185
3d	Neutrophils	NA	0	0	NA
3h	B_cells_naive	0.0586537	0.144452	0.09482	0.438154
3h	B_cells_memory	NA	0	0	NA
3h	Plasma_cells	0.974949	0.184084	0.185354	0.986071
3h	T_cells_CD8	NA	0	0	NA
3h	T_cells_CD4_naive	0.42265	0	0.015074	0.695826
3h	T_cells_CD4_memory_resting	0.0266823	0.071199	0.010887	0.360211
3h	T_cells_CD4_memory_activated	0.526458	0.075829	0.0955813	0.756083
3h	T_cells_follicular_helper	0.192837	0	0.0340283	0.538185
3h	T_cells_regulatory_Tregs	0.560155	0.0180263	0.0491903	0.774869
3h	T_cells_gamma_delta	NA	0	0	NA
3h	NK_cells_resting	0.63809	0.00753667	0.00321533	0.821469
3h	NK_cells_activated	0.207713	0.0104353	0	0.538185
3h	Monocytes	0.211184	0.0482153	0.110105	0.538185
3h	Macrophages_M0	NA	0	0	NA
3h	Macrophages_M1	NA	0	0	NA
3h	Macrophages_M2	0.317941	0.0561723	0.0219237	0.695826
3h	Dendritic_cells_resting	NA	0	0	NA
3h	Dendritic_cells_activated	0.590925	0.0461477	0.0383237	0.797186
3h	Mast_cells_resting	0.481644	0.014998	0.0431933	0.744663
3h	Mast_cells_activated	0.42265	0.000233667	0	0.695826
3h	Eosinophils	0.776127	0.32267	0.298304	0.895531
3h	Neutrophils	NA	0	0	NA
6h	B_cells_naive	0.0359016	0.134047	0.0654267	0.438154
6h	B_cells_memory	NA	0	0	NA
6h	Plasma_cells	0.00347213	0.128116	0.16103	0.281444
6h	T_cells_CD8	NA	0	0	NA
6h	T_cells_CD4_naive	0.42265	0.0330733	0	0.695826
6h	T_cells_CD4_memory_resting	0.846268	0.0758613	0.0856843	0.936444
6h	T_cells_CD4_memory_activated	0.50212	0.094173	0.0840403	0.744663
6h	T_cells_follicular_helper	NA	0	0	NA
6h	T_cells_regulatory_Tregs	0.799868	0.0178163	0.0235033	0.910298
6h	T_cells_gamma_delta	NA	0	0	NA
6h	NK_cells_resting	0.353209	0.0322653	0.001803	0.695826
6h	NK_cells_activated	0.42265	0	0.000426333	0.695826
6h	Monocytes	0.472236	0.0631017	0.07801	0.744663
6h	Macrophages_M0	NA	0	0	NA
6h	Macrophages_M1	NA	0	0	NA
6h	Macrophages_M2	0.755378	0.0382187	0.0344347	0.886452
6h	Dendritic_cells_resting	NA	0	0	NA
6h	Dendritic_cells_activated	0.197884	0.089154	0.0682867	0.538185
6h	Mast_cells_resting	0.631157	0.0400303	0.0305233	0.821469
6h	Mast_cells_activated	0.42265	0	0.00234867	0.695826
6h	Eosinophils	0.0720534	0.254142	0.364483	0.438154
6h	Neutrophils	NA	0	0	NA
7d	B_cells_naive	0.104181	0.077291	0.0492177	0.484982
7d	B_cells_memory	0.363217	0	0.00191767	0.695826
7d	Plasma_cells	0.160862	0.131173	0.159895	0.538185
7d	T_cells_CD8	NA	0	0	NA
7d	T_cells_CD4_naive	NA	0	0	NA
7d	T_cells_CD4_memory_resting	0.251031	0.113828	0.139807	0.584297
7d	T_cells_CD4_memory_activated	0.955751	0.082278	0.0812745	0.984934
7d	T_cells_follicular_helper	NA	0	0	NA
7d	T_cells_regulatory_Tregs	0.987786	0.0246285	0.0249103	0.987786
7d	T_cells_gamma_delta	NA	0	0	NA
7d	NK_cells_resting	0.978767	0.0218188	0.0212853	0.986071
7d	NK_cells_activated	0.218002	0.00313233	0.0138865	0.538185
7d	Monocytes	0.014376	0.0376968	0.113959	0.281444
7d	Macrophages_M0	0.014352	0.121064	0.00993583	0.281444
7d	Macrophages_M1	NA	0	0	NA
7d	Macrophages_M2	0.158902	0.127477	0.0822558	0.538185
7d	Dendritic_cells_resting	0.671575	0.0181552	0.0302072	0.834495
7d	Dendritic_cells_activated	0.753138	0.0543538	0.0500875	0.886452
7d	Mast_cells_resting	0.210011	0.0077985	0.0229792	0.538185
7d	Mast_cells_activated	0.161499	0.0146245	0.00656717	0.538185
7d	Eosinophils	0.334465	0.164681	0.191814	0.695826
7d	Neutrophils	NA	0	0	NA

## Sheet: ENCODE
Timepoint	Cell_Type	P_Value	Mean_Reg	Mean_NR	Adjusted_P
0h	endothelial.cell.large.blood.vessel	0.272452	0.00234533	0.02745	0.736973
0h	endothelial.cell.microvascular.non.reproductive	0.705471	0.027311	0.0255143	0.875206
0h	endothelial.cell.microvascular.mammary.or.endometrial	0.96246	0.0303777	0.0305767	0.992464
0h	respiratory.epithelial	0.576783	0.050081	0.0542197	0.808822
0h	pluripotent.MSC-like.cell	0.874374	0.0792437	0.0766907	0.952443
0h	dermal.cell.papilla.or.fibroblast	0.710954	0.0537323	0.056243	0.876125
0h	fibroblast.of.arm	0.284013	0.0144297	0.0217773	0.736973
0h	smooth.muscle.cell.of.bladder	0.0181863	0.0177243	0.00479867	0.316962
0h	smooth.muscle.cell.of.the.pulmonary.artery	0.000354411	0.0502797	0.0267497	0.0432381
0h	bronchial.smooth.muscle.cell	0.542241	0.0174187	0.0245737	0.792769
0h	regular.cardiac.myocyte	0.42265	0.000625333	0	0.736973
0h	fibroblast.of.the.aortic.adventitia	0.664391	0.067412	0.0765673	0.853218
0h	hair.follicular.keratinocyte	0.610583	0.10528	0.100766	0.812643
0h	mononuclear.cell	0.116556	0.018681	0.0291743	0.597884
0h	myometrial.cell	0.0560958	0.030677	0.006494	0.46871
0h	articular.chondrocyte.of.knee.joint	0.117288	0.0169073	0.00769667	0.597884
0h	fibroblast.of.lung	0.492464	0.160599	0.144583	0.776022
0h	PolyA_B.cell_PolyA	NA	0	0	NA
0h	mammary.epithelial.cell	0.33505	0.0927327	0.106101	0.736973
0h	uterine.smooth.muscle.cell	0.903904	0.0103693	0.00979767	0.973779
0h	smooth.muscle.cell.of.the.coronary.artery	NA	0	0	NA
0h	smooth.muscle.cell.of.trachea	NA	0	0	NA
0h	osteoblast	0.0319762	0.0179943	0	0.410642
0h	PolyA_CD14.positive.monocyte_PolyA	0.612813	0.00129167	0.00200067	0.812643
0h	melanocyte.of.skin	0.362124	0.006345	0.0109637	0.736973
0h	PolyA_fibroblast.of.lung_PolyA	NA	0	0	NA
0h	aortic.smooth.muscle.cell	0.100801	0.00921867	0.0247	0.558986
0h	cardiac.ventricle.fibroblast	0.362574	0.0763743	0.0866507	0.736973
0h	renal.cortical.epithelial.cell	0.461714	0.0425493	0.045911	0.771631
12h	endothelial.cell.large.blood.vessel	0.297775	0.0392967	0.0599097	0.736973
12h	endothelial.cell.microvascular.non.reproductive	0.125722	0.0195117	0.00810433	0.614814
12h	endothelial.cell.microvascular.mammary.or.endometrial	0.973383	0.0257093	0.0254463	0.992464
12h	respiratory.epithelial	0.151373	0.0435033	0.099281	0.683678
12h	pluripotent.MSC-like.cell	0.167469	0.0544683	0.120245	0.692052
12h	dermal.cell.papilla.or.fibroblast	0.134506	0.0472807	0.0215757	0.64352
12h	fibroblast.of.arm	0.851592	0.0283697	0.0318207	0.935984
12h	smooth.muscle.cell.of.bladder	0.42265	0.00524233	0	0.736973
12h	smooth.muscle.cell.of.the.pulmonary.artery	0.827735	0.0520057	0.0475637	0.922384
12h	bronchial.smooth.muscle.cell	0.682616	0.029691	0.0231027	0.862996
12h	regular.cardiac.myocyte	NA	0	0	NA
12h	fibroblast.of.the.aortic.adventitia	0.181327	0.0319453	0.0120123	0.692052
12h	hair.follicular.keratinocyte	0.0508161	0.118336	0.130006	0.46871
12h	mononuclear.cell	0.0939954	0.019095	0.0608873	0.546069
12h	myometrial.cell	0.100167	0.0315043	0.00835067	0.558986
12h	articular.chondrocyte.of.knee.joint	0.0667852	0.022624	0.00482567	0.46871
12h	fibroblast.of.lung	0.18526	0.141885	0.107089	0.692052
12h	PolyA_B.cell_PolyA	0.42265	0	0.000829	0.736973
12h	mammary.epithelial.cell	0.544887	0.0785613	0.0828847	0.792769
12h	uterine.smooth.muscle.cell	0.196889	0.007583	0	0.697751
12h	smooth.muscle.cell.of.the.coronary.artery	0.348749	0.020893	0.000840667	0.736973
12h	smooth.muscle.cell.of.trachea	NA	0	0	NA
12h	osteoblast	0.326896	0.0236857	0.013824	0.736973
12h	PolyA_CD14.positive.monocyte_PolyA	0.241074	0.002261	0.00729233	0.700262
12h	melanocyte.of.skin	0.0684998	0.00204867	0.006178	0.46871
12h	PolyA_fibroblast.of.lung_PolyA	0.94172	0.00708267	0.00790933	0.989592
12h	aortic.smooth.muscle.cell	0.781588	0.0272133	0.0325547	0.916761
12h	cardiac.ventricle.fibroblast	0.0530631	0.078048	0.044234	0.46871
12h	renal.cortical.epithelial.cell	0.139085	0.042155	0.0432327	0.647475
14d	endothelial.cell.large.blood.vessel	0.525291	0.016526	0.028677	0.780135
14d	endothelial.cell.microvascular.non.reproductive	0.375325	0.0222287	0.0141303	0.736973
14d	endothelial.cell.microvascular.mammary.or.endometrial	0.925892	0.0461447	0.0474267	0.982251
14d	respiratory.epithelial	0.402656	0.0373057	0.0609373	0.736973
14d	pluripotent.MSC-like.cell	0.223904	0.04333	0.0645693	0.697751
14d	dermal.cell.papilla.or.fibroblast	0.418234	0.066217	0.0550637	0.736973
14d	fibroblast.of.arm	0.739053	0.0178107	0.0231303	0.897159
14d	smooth.muscle.cell.of.bladder	0.318373	0.005168	0.0167493	0.736973
14d	smooth.muscle.cell.of.the.pulmonary.artery	0.486429	0.0605137	0.0476913	0.776022
14d	bronchial.smooth.muscle.cell	0.757055	0.0111377	0.015417	0.905498
14d	regular.cardiac.myocyte	0.42265	0.009618	0	0.736973
14d	fibroblast.of.the.aortic.adventitia	0.408968	0.0503583	0.0324133	0.736973
14d	hair.follicular.keratinocyte	0.572412	0.160649	0.143338	0.807333
14d	mononuclear.cell	0.189894	0.0116293	0.0170487	0.692052
14d	myometrial.cell	0.0172724	0.017372	0	0.316962
14d	articular.chondrocyte.of.knee.joint	0.83451	0.0613663	0.0699677	0.922384
14d	fibroblast.of.lung	0.187936	0.132247	0.0949537	0.692052
14d	PolyA_B.cell_PolyA	0.42265	0	0.00217	0.736973
14d	mammary.epithelial.cell	0.224787	0.0682507	0.0806187	0.697751
14d	uterine.smooth.muscle.cell	0.0878875	0.0237827	0.008574	0.546069
14d	smooth.muscle.cell.of.the.coronary.artery	0.42265	0	0.0175443	0.736973
14d	smooth.muscle.cell.of.trachea	0.556265	0.00291533	0.010081	0.795425
14d	osteoblast	0.42265	0.00563567	0	0.736973
14d	PolyA_CD14.positive.monocyte_PolyA	0.04887	0.00552433	0.00962667	0.46871
14d	melanocyte.of.skin	0.680638	0.0130717	0.0105127	0.862996
14d	PolyA_fibroblast.of.lung_PolyA	0.42265	0.00140733	0	0.736973
14d	aortic.smooth.muscle.cell	0.459894	0.0207953	0.0320503	0.771631
14d	cardiac.ventricle.fibroblast	0.751808	0.0494777	0.0464567	0.903651
14d	renal.cortical.epithelial.cell	0.545841	0.039519	0.0508533	0.792769
21d	endothelial.cell.large.blood.vessel	0.960619	0.0165937	0.0170367	0.992464
21d	endothelial.cell.microvascular.non.reproductive	0.0461305	0.0124193	0.029516	0.46871
21d	endothelial.cell.microvascular.mammary.or.endometrial	0.437236	0.038092	0.042496	0.750776
21d	respiratory.epithelial	0.422853	0.0330497	0.0487683	0.736973
21d	pluripotent.MSC-like.cell	0.11512	0.0372283	0.0551807	0.597884
21d	dermal.cell.papilla.or.fibroblast	0.00349332	0.121022	0.072319	0.170474
21d	fibroblast.of.arm	0.389197	0.00862733	0.0174763	0.736973
21d	smooth.muscle.cell.of.bladder	0.0603129	0.0143513	0.005638	0.46871
21d	smooth.muscle.cell.of.the.pulmonary.artery	0.312857	0.048431	0.0419897	0.736973
21d	bronchial.smooth.muscle.cell	0.360851	0.0188657	0.0310723	0.736973
21d	regular.cardiac.myocyte	NA	0	0	NA
21d	fibroblast.of.the.aortic.adventitia	0.581027	0.0573737	0.0607027	0.810117
21d	hair.follicular.keratinocyte	0.190031	0.145007	0.12153	0.692052
21d	mononuclear.cell	0.21082	0.011344	0.0127147	0.697751
21d	myometrial.cell	0.00580503	0.0256393	0.00942233	0.21716
21d	articular.chondrocyte.of.knee.joint	0.346348	0.0705893	0.0516973	0.736973
21d	fibroblast.of.lung	0.0931377	0.122348	0.106971	0.546069
21d	PolyA_B.cell_PolyA	NA	0	0	NA
21d	mammary.epithelial.cell	0.512797	0.0833053	0.0977047	0.780135
21d	uterine.smooth.muscle.cell	0.770017	0.0314933	0.028493	0.907652
21d	smooth.muscle.cell.of.the.coronary.artery	0.440004	0.00902067	0.000397	0.750776
21d	smooth.muscle.cell.of.trachea	0.505687	0.00082	0.00427067	0.776022
21d	osteoblast	0.42265	0.00453333	0	0.736973
21d	PolyA_CD14.positive.monocyte_PolyA	0.983512	0.00244267	0.002402	0.992464
21d	melanocyte.of.skin	0.266398	0.0138693	0.00979	0.736973
21d	PolyA_fibroblast.of.lung_PolyA	0.42265	0	9.3e-05	0.736973
21d	aortic.smooth.muscle.cell	0.0245086	0.000125667	0.0200653	0.373757
21d	cardiac.ventricle.fibroblast	0.14064	0.0351617	0.0686057	0.647475
21d	renal.cortical.epithelial.cell	0.641451	0.038247	0.0436473	0.836974
24h	endothelial.cell.large.blood.vessel	0.834412	0.0361643	0.0324363	0.922384
24h	endothelial.cell.microvascular.non.reproductive	0.231103	0.0150567	0.00971033	0.697751
24h	endothelial.cell.microvascular.mammary.or.endometrial	0.556213	0.0385347	0.0526317	0.795425
24h	respiratory.epithelial	0.0267098	0.0439773	0.0991943	0.383365
24h	pluripotent.MSC-like.cell	0.236863	0.071037	0.13239	0.697751
24h	dermal.cell.papilla.or.fibroblast	0.176066	0.0459197	0.0295453	0.692052
24h	fibroblast.of.arm	0.0691539	0.011899	0.02312	0.46871
24h	smooth.muscle.cell.of.bladder	0.976384	0.00812967	0.00777533	0.992464
24h	smooth.muscle.cell.of.the.pulmonary.artery	0.902219	0.0348823	0.0335873	0.973779
24h	bronchial.smooth.muscle.cell	0.563626	0.0307803	0.0219183	0.799562
24h	regular.cardiac.myocyte	NA	0	0	NA
24h	fibroblast.of.the.aortic.adventitia	0.304303	0.0376447	0.0265513	0.736973
24h	hair.follicular.keratinocyte	0.493315	0.109767	0.12833	0.776022
24h	mononuclear.cell	0.048477	0.0232157	0.046304	0.46871
24h	myometrial.cell	0.0453971	0.0325843	0	0.46871
24h	articular.chondrocyte.of.knee.joint	0.213253	0.0231773	0.00628133	0.697751
24h	fibroblast.of.lung	0.0308939	0.145947	0.109729	0.410642
24h	PolyA_B.cell_PolyA	NA	0	0	NA
24h	mammary.epithelial.cell	0.0586662	0.110883	0.0890307	0.46871
24h	uterine.smooth.muscle.cell	0.42265	0.00301733	0	0.736973
24h	smooth.muscle.cell.of.the.coronary.artery	0.988397	0.007653	0.007525	0.992464
24h	smooth.muscle.cell.of.trachea	NA	0	0	NA
24h	osteoblast	0.187226	0.0290163	0.000367667	0.692052
24h	PolyA_CD14.positive.monocyte_PolyA	0.518694	0.00202933	0.006491	0.780135
24h	melanocyte.of.skin	0.016027	0.00225867	0.012992	0.316962
24h	PolyA_fibroblast.of.lung_PolyA	0.50466	0.00647	0.00122867	0.776022
24h	aortic.smooth.muscle.cell	0.803354	0.0275333	0.0317503	0.920274
24h	cardiac.ventricle.fibroblast	0.00722823	0.0529737	0.0317617	0.21716
24h	renal.cortical.epithelial.cell	0.23735	0.0494487	0.059348	0.697751
3d	endothelial.cell.large.blood.vessel	0.489834	0.044722	0.0364897	0.776022
3d	endothelial.cell.microvascular.non.reproductive	0.924512	0.0129903	0.0136237	0.982251
3d	endothelial.cell.microvascular.mammary.or.endometrial	0.629291	0.0288533	0.0327527	0.825522
3d	respiratory.epithelial	0.0659259	0.0584553	0.11837	0.46871
3d	pluripotent.MSC-like.cell	0.185862	0.0624327	0.138629	0.692052
3d	dermal.cell.papilla.or.fibroblast	0.994213	0.0389467	0.038896	0.994213
3d	fibroblast.of.arm	0.660252	0.0223873	0.0173497	0.852389
3d	smooth.muscle.cell.of.bladder	0.42265	0.000265333	0	0.736973
3d	smooth.muscle.cell.of.the.pulmonary.artery	0.905934	0.036278	0.0343537	0.973779
3d	bronchial.smooth.muscle.cell	0.792773	0.0178573	0.0137483	0.916761
3d	regular.cardiac.myocyte	NA	0	0	NA
3d	fibroblast.of.the.aortic.adventitia	0.233207	0.043385	0.0239037	0.697751
3d	hair.follicular.keratinocyte	0.94544	0.10372	0.10195	0.989592
3d	mononuclear.cell	0.338237	0.0151993	0.0222063	0.736973
3d	myometrial.cell	0.202544	0.018139	0.005766	0.697751
3d	articular.chondrocyte.of.knee.joint	0.318388	0.0450647	0.0201837	0.736973
3d	fibroblast.of.lung	0.180116	0.156413	0.122662	0.692052
3d	PolyA_B.cell_PolyA	0.42265	0	8.36667e-05	0.736973
3d	mammary.epithelial.cell	0.20532	0.110091	0.0904943	0.697751
3d	uterine.smooth.muscle.cell	0.344024	0.016418	0.0366703	0.736973
3d	smooth.muscle.cell.of.the.coronary.artery	0.50398	0.015029	0.002833	0.776022
3d	smooth.muscle.cell.of.trachea	NA	0	0	NA
3d	osteoblast	0.34532	0.005339	0	0.736973
3d	PolyA_CD14.positive.monocyte_PolyA	0.336887	0.0115523	0.00555233	0.736973
3d	melanocyte.of.skin	0.290568	0.00904367	0.005115	0.736973
3d	PolyA_fibroblast.of.lung_PolyA	0.790097	0.00123767	0.000812	0.916761
3d	aortic.smooth.muscle.cell	0.52755	0.0252523	0.0187233	0.780135
3d	cardiac.ventricle.fibroblast	0.714714	0.0544553	0.04943	0.876333
3d	renal.cortical.epithelial.cell	0.599711	0.046473	0.0494023	0.812643
3h	endothelial.cell.large.blood.vessel	0.329436	0.0207703	0.0395207	0.736973
3h	endothelial.cell.microvascular.non.reproductive	0.79111	0.0222417	0.020007	0.916761
3h	endothelial.cell.microvascular.mammary.or.endometrial	0.819659	0.0246333	0.0310083	0.922384
3h	respiratory.epithelial	0.0558794	0.0528197	0.088765	0.46871
3h	pluripotent.MSC-like.cell	0.523476	0.0708093	0.0626127	0.780135
3h	dermal.cell.papilla.or.fibroblast	0.916005	0.056321	0.058718	0.980286
3h	fibroblast.of.arm	0.0922455	0.00483433	0.0300967	0.546069
3h	smooth.muscle.cell.of.bladder	0.821654	0.00862967	0.0121817	0.922384
3h	smooth.muscle.cell.of.the.pulmonary.artery	0.00993254	0.0541357	0.024668	0.242354
3h	bronchial.smooth.muscle.cell	0.483093	0.0168243	0.0374863	0.776022
3h	regular.cardiac.myocyte	0.217747	0.001131	0.0158417	0.697751
3h	fibroblast.of.the.aortic.adventitia	0.213272	0.0452047	0.0225083	0.697751
3h	hair.follicular.keratinocyte	0.835438	0.126354	0.133737	0.922384
3h	mononuclear.cell	0.218568	0.019431	0.038568	0.697751
3h	myometrial.cell	0.117617	0.0344033	0.004129	0.597884
3h	articular.chondrocyte.of.knee.joint	0.471191	0.0251397	0.013604	0.774875
3h	fibroblast.of.lung	0.0210138	0.153815	0.126634	0.341824
3h	PolyA_B.cell_PolyA	0.27031	0	8.03333e-05	0.736973
3h	mammary.epithelial.cell	0.706621	0.0742877	0.0671197	0.875206
3h	uterine.smooth.muscle.cell	0.736843	0.0159113	0.0212497	0.897159
3h	smooth.muscle.cell.of.the.coronary.artery	0.645443	0.002615	0.00596767	0.837702
3h	smooth.muscle.cell.of.trachea	0.42265	0	0.000833	0.736973
3h	osteoblast	0.318521	0.0340573	0.00984333	0.736973
3h	PolyA_CD14.positive.monocyte_PolyA	0.49755	0.006815	0.00429333	0.776022
3h	melanocyte.of.skin	0.604198	0.00279833	0.00565	0.812643
3h	PolyA_fibroblast.of.lung_PolyA	NA	0	0	NA
3h	aortic.smooth.muscle.cell	0.76258	0.019963	0.015017	0.906609
3h	cardiac.ventricle.fibroblast	0.386024	0.052471	0.066578	0.736973
3h	renal.cortical.epithelial.cell	0.430251	0.053583	0.0432817	0.744548
6h	endothelial.cell.large.blood.vessel	0.465518	0.041681	0.025497	0.772696
6h	endothelial.cell.microvascular.non.reproductive	0.699638	0.00927533	0.011581	0.875206
6h	endothelial.cell.microvascular.mammary.or.endometrial	0.473182	0.0289097	0.033627	0.774875
6h	respiratory.epithelial	0.226898	0.051488	0.0763323	0.697751
6h	pluripotent.MSC-like.cell	0.0746779	0.083693	0.114699	0.492471
6h	dermal.cell.papilla.or.fibroblast	0.154108	0.0391447	0.0239547	0.683678
6h	fibroblast.of.arm	0.521803	0.01024	0.013485	0.780135
6h	smooth.muscle.cell.of.bladder	0.949035	0.00406467	0.003691	0.989592
6h	smooth.muscle.cell.of.the.pulmonary.artery	0.985173	0.0342223	0.0344043	0.992464
6h	bronchial.smooth.muscle.cell	0.75051	0.0297943	0.0225223	0.903651
6h	regular.cardiac.myocyte	0.42265	0.00410867	0	0.736973
6h	fibroblast.of.the.aortic.adventitia	0.981695	0.0358027	0.036337	0.992464
6h	hair.follicular.keratinocyte	0.0624673	0.115062	0.159452	0.46871
6h	mononuclear.cell	0.266115	0.0195407	0.0321023	0.736973
6h	myometrial.cell	0.0868089	0.0275153	0.011452	0.546069
6h	articular.chondrocyte.of.knee.joint	0.322217	0.027447	0.0154193	0.736973
6h	fibroblast.of.lung	0.208581	0.146646	0.122128	0.697751
6h	PolyA_B.cell_PolyA	NA	0	0	NA
6h	mammary.epithelial.cell	0.28475	0.0957097	0.0855353	0.736973
6h	uterine.smooth.muscle.cell	0.668104	0.00636133	0.0104007	0.853494
6h	smooth.muscle.cell.of.the.coronary.artery	0.161053	0.0184893	0	0.692052
6h	smooth.muscle.cell.of.trachea	NA	0	0	NA
6h	osteoblast	0.387667	0.0209473	0.00572733	0.736973
6h	PolyA_CD14.positive.monocyte_PolyA	0.796605	0.001503	0.001865	0.916848
6h	melanocyte.of.skin	0.166701	0.00199667	0.00633333	0.692052
6h	PolyA_fibroblast.of.lung_PolyA	0.0513729	0.018867	0.00453033	0.46871
6h	aortic.smooth.muscle.cell	0.557449	0.0380633	0.050971	0.795425
6h	cardiac.ventricle.fibroblast	0.765415	0.051441	0.0558397	0.906609
6h	renal.cortical.epithelial.cell	0.60458	0.0379853	0.042113	0.812643
7d	endothelial.cell.large.blood.vessel	0.0406013	0.0290003	0.0460948	0.46871
7d	endothelial.cell.microvascular.non.reproductive	0.813073	0.0143418	0.0156298	0.922384
7d	endothelial.cell.microvascular.mammary.or.endometrial	0.00771456	0.0410733	0.0213053	0.21716
7d	respiratory.epithelial	0.0017246	0.0381052	0.0727625	0.140268
7d	pluripotent.MSC-like.cell	0.0032682	0.0713223	0.110667	0.170474
7d	dermal.cell.papilla.or.fibroblast	0.61005	0.0469875	0.0543317	0.812643
7d	fibroblast.of.arm	0.625063	0.0202682	0.0246608	0.824408
7d	smooth.muscle.cell.of.bladder	0.587984	0.003719	0.00943283	0.812643
7d	smooth.muscle.cell.of.the.pulmonary.artery	0.0162408	0.0452853	0.0199418	0.316962
7d	bronchial.smooth.muscle.cell	0.935968	0.0219158	0.022649	0.988642
7d	regular.cardiac.myocyte	0.602511	0.00363967	0.008674	0.812643
7d	fibroblast.of.the.aortic.adventitia	0.380847	0.0720925	0.0478477	0.736973
7d	hair.follicular.keratinocyte	0.125987	0.109302	0.0772852	0.614814
7d	mononuclear.cell	0.60117	0.0168045	0.0208325	0.812643
7d	myometrial.cell	0.267433	0.0129365	0.007683	0.736973
7d	articular.chondrocyte.of.knee.joint	0.303683	0.0423748	0.0287782	0.736973
7d	fibroblast.of.lung	0.832779	0.127644	0.123624	0.922384
7d	PolyA_B.cell_PolyA	0.363217	0	0.0009065	0.736973
7d	mammary.epithelial.cell	0.496603	0.0978707	0.0856473	0.776022
7d	uterine.smooth.muscle.cell	0.392306	0.022464	0.0376837	0.736973
7d	smooth.muscle.cell.of.the.coronary.artery	0.978208	0.00786383	0.00818167	0.992464
7d	smooth.muscle.cell.of.trachea	NA	0	0	NA
7d	osteoblast	0.443526	0.0052475	0.0113767	0.75153
7d	PolyA_CD14.positive.monocyte_PolyA	0.37748	0.016119	0.00962	0.736973
7d	melanocyte.of.skin	0.688915	0.0127018	0.0110305	0.86647
7d	PolyA_fibroblast.of.lung_PolyA	0.857659	0.00148383	0.0018255	0.938425
7d	aortic.smooth.muscle.cell	6.25347e-05	0.00887017	0.043965	0.0152585
7d	cardiac.ventricle.fibroblast	0.00800999	0.0534218	0.0372195	0.21716
7d	renal.cortical.epithelial.cell	0.245003	0.0571438	0.040344	0.703302

## Sheet: Immunostates
Timepoint	Cell_Type	P_Value	Mean_Reg	Mean_NR	Adjusted_P
0h	CD14_positive_monocyte	NA	0	0	NA
0h	CD16_positive_monocyte	NA	0	0	NA
0h	CD4_positive_alpha_beta_T_cell	0.587924	0.017734	0.011596	0.705614
0h	CD56bright_natural_killer_cell	NA	0	0	NA
0h	CD56dim_natural_killer_cell	0.741148	0.168757	0.174371	0.819539
0h	CD8_positive_alpha_beta_T_cell	NA	0	0	NA
0h	MAST_cell	0.296916	0.157915	0.183658	0.620464
0h	basophil	0.927495	0.057318	0.055754	0.960918
0h	eosinophil	0.282293	0.000132333	0.003124	0.612523
0h	gamma_delta_T_cell	NA	0	0	NA
0h	hematopoietic_progenitor	NA	0	0	NA
0h	macrophage_m0	0.197696	0.0607607	0.081937	0.544768
0h	macrophage_m1	NA	0	0	NA
0h	macrophage_m2	0.222076	0.0131783	0.00174733	0.579486
0h	memory_B_cell	NA	0	0	NA
0h	myeloid_dendritic_cell	0.353725	0.100325	0.0747883	0.63123
0h	naive_B_cell	0.55533	0.078088	0.085536	0.705054
0h	neutrophil	0.189889	0.118614	0.136726	0.544768
0h	plasma_cell	0.487436	0.0813257	0.064744	0.675363
0h	plasmacytoid_dendritic_cell	0.0785383	0.145853	0.126019	0.470826
12h	CD14_positive_monocyte	NA	0	0	NA
12h	CD16_positive_monocyte	NA	0	0	NA
12h	CD4_positive_alpha_beta_T_cell	0.593846	0.0193843	0.025915	0.705614
12h	CD56bright_natural_killer_cell	NA	0	0	NA
12h	CD56dim_natural_killer_cell	0.0195886	0.150782	0.10466	0.4234
12h	CD8_positive_alpha_beta_T_cell	NA	0	0	NA
12h	MAST_cell	0.328107	0.187783	0.214193	0.620464
12h	basophil	0.50498	0.0466457	0.037713	0.679186
12h	eosinophil	0.221161	0	0.018039	0.579486
12h	gamma_delta_T_cell	NA	0	0	NA
12h	hematopoietic_progenitor	NA	0	0	NA
12h	macrophage_m0	0.320003	0.04742	0.0675867	0.620464
12h	macrophage_m1	NA	0	0	NA
12h	macrophage_m2	0.42265	0.0130183	0	0.63123
12h	memory_B_cell	NA	0	0	NA
12h	myeloid_dendritic_cell	0.397364	0.115286	0.100293	0.63123
12h	naive_B_cell	0.0331356	0.0895	0.0693473	0.4234
12h	neutrophil	0.0598086	0.131205	0.178142	0.470826
12h	plasma_cell	0.064968	0.066343	0.078244	0.470826
12h	plasmacytoid_dendritic_cell	0.17086	0.132634	0.105867	0.544768
14d	CD14_positive_monocyte	NA	0	0	NA
14d	CD16_positive_monocyte	NA	0	0	NA
14d	CD4_positive_alpha_beta_T_cell	0.334511	0.0352443	0.019673	0.620464
14d	CD56bright_natural_killer_cell	NA	0	0	NA
14d	CD56dim_natural_killer_cell	0.453323	0.148155	0.100287	0.6599
14d	CD8_positive_alpha_beta_T_cell	0.42265	0	0.013333	0.63123
14d	MAST_cell	0.169543	0.163896	0.185882	0.544768
14d	basophil	0.334401	0.0573017	0.0419263	0.620464
14d	eosinophil	0.42265	0	0.004337	0.63123
14d	gamma_delta_T_cell	NA	0	0	NA
14d	hematopoietic_progenitor	NA	0	0	NA
14d	macrophage_m0	0.189383	0.0599427	0.142776	0.544768
14d	macrophage_m1	0.42265	0	0.0149397	0.63123
14d	macrophage_m2	0.42265	0.006089	0	0.63123
14d	memory_B_cell	NA	0	0	NA
14d	myeloid_dendritic_cell	0.4209	0.0649157	0.0940127	0.63123
14d	naive_B_cell	0.544587	0.0869793	0.065078	0.70368
14d	neutrophil	0.382992	0.150944	0.106801	0.63123
14d	plasma_cell	0.467473	0.0708183	0.062124	0.671992
14d	plasmacytoid_dendritic_cell	0.792933	0.155714	0.148831	0.852217
21d	CD14_positive_monocyte	NA	0	0	NA
21d	CD16_positive_monocyte	NA	0	0	NA
21d	CD4_positive_alpha_beta_T_cell	0.0546659	0.0700907	0.0219633	0.470826
21d	CD56bright_natural_killer_cell	NA	0	0	NA
21d	CD56dim_natural_killer_cell	0.110723	0.142223	0.189078	0.494553
21d	CD8_positive_alpha_beta_T_cell	NA	0	0	NA
21d	MAST_cell	0.453088	0.182388	0.166244	0.6599
21d	basophil	0.59517	0.0640527	0.0572603	0.705614
21d	eosinophil	0.501649	0.000541333	0.002947	0.679186
21d	gamma_delta_T_cell	NA	0	0	NA
21d	hematopoietic_progenitor	NA	0	0	NA
21d	macrophage_m0	0.252432	0.0403633	0.076641	0.592442
21d	macrophage_m1	NA	0	0	NA
21d	macrophage_m2	0.562458	0.00923267	0.00495367	0.705054
21d	memory_B_cell	NA	0	0	NA
21d	myeloid_dendritic_cell	0.120108	0.067858	0.0935563	0.494553
21d	naive_B_cell	0.0813236	0.07232	0.0978117	0.470826
21d	neutrophil	0.00563875	0.146165	0.115701	0.4234
21d	plasma_cell	0.544569	0.0595827	0.062971	0.70368
21d	plasmacytoid_dendritic_cell	0.115004	0.145183	0.110872	0.494553
24h	CD14_positive_monocyte	NA	0	0	NA
24h	CD16_positive_monocyte	NA	0	0	NA
24h	CD4_positive_alpha_beta_T_cell	0.0775891	0.0267803	0.0712657	0.470826
24h	CD56bright_natural_killer_cell	NA	0	0	NA
24h	CD56dim_natural_killer_cell	0.0130844	0.138776	0.0944953	0.4234
24h	CD8_positive_alpha_beta_T_cell	0.42265	0.00101067	0	0.63123
24h	MAST_cell	0.0257911	0.157143	0.201117	0.4234
24h	basophil	0.646594	0.046955	0.0519107	0.744635
24h	eosinophil	0.194184	0	0.00625833	0.544768
24h	gamma_delta_T_cell	NA	0	0	NA
24h	hematopoietic_progenitor	NA	0	0	NA
24h	macrophage_m0	0.187458	0.050211	0.0233437	0.544768
24h	macrophage_m1	NA	0	0	NA
24h	macrophage_m2	0.190034	0	0.013622	0.544768
24h	memory_B_cell	NA	0	0	NA
24h	myeloid_dendritic_cell	0.964974	0.115491	0.113793	0.990822
24h	naive_B_cell	0.050106	0.115526	0.0550137	0.470826
24h	neutrophil	0.622109	0.14739	0.157536	0.730026
24h	plasma_cell	0.121865	0.0778287	0.102176	0.494553
24h	plasmacytoid_dendritic_cell	0.0970134	0.122888	0.109467	0.485067
3d	CD14_positive_monocyte	NA	0	0	NA
3d	CD16_positive_monocyte	NA	0	0	NA
3d	CD4_positive_alpha_beta_T_cell	0.296445	0.0384647	0.023915	0.620464
3d	CD56bright_natural_killer_cell	NA	0	0	NA
3d	CD56dim_natural_killer_cell	0.983251	0.140457	0.139978	0.996942
3d	CD8_positive_alpha_beta_T_cell	NA	0	0	NA
3d	MAST_cell	0.24262	0.186067	0.164462	0.587171
3d	basophil	0.52229	0.0358513	0.040398	0.690384
3d	eosinophil	NA	0	0	NA
3d	gamma_delta_T_cell	NA	0	0	NA
3d	hematopoietic_progenitor	NA	0	0	NA
3d	macrophage_m0	0.267214	0.0722677	0.102038	0.602541
3d	macrophage_m1	NA	0	0	NA
3d	macrophage_m2	NA	0	0	NA
3d	memory_B_cell	0.42265	0	0.0149993	0.63123
3d	myeloid_dendritic_cell	0.750195	0.0803353	0.085675	0.821642
3d	naive_B_cell	0.314346	0.0992493	0.07066	0.620464
3d	neutrophil	0.894448	0.148545	0.146824	0.952421
3d	plasma_cell	0.0840955	0.0714887	0.101832	0.470826
3d	plasmacytoid_dendritic_cell	0.123784	0.127274	0.109218	0.494553
3h	CD14_positive_monocyte	NA	0	0	NA
3h	CD16_positive_monocyte	NA	0	0	NA
3h	CD4_positive_alpha_beta_T_cell	0.570174	0.019032	0.0102763	0.705054
3h	CD56bright_natural_killer_cell	NA	0	0	NA
3h	CD56dim_natural_killer_cell	0.507913	0.155178	0.16144	0.679186
3h	CD8_positive_alpha_beta_T_cell	NA	0	0	NA
3h	MAST_cell	0.071326	0.165045	0.19978	0.470826
3h	basophil	0.908904	0.0453393	0.042518	0.952671
3h	eosinophil	0.698528	0.0172887	0.0101783	0.782544
3h	gamma_delta_T_cell	NA	0	0	NA
3h	hematopoietic_progenitor	NA	0	0	NA
3h	macrophage_m0	0.478962	0.0592593	0.0817237	0.675125
3h	macrophage_m1	NA	0	0	NA
3h	macrophage_m2	0.590952	0.00660833	0.00231133	0.705614
3h	memory_B_cell	0.42265	0	0.0122123	0.63123
3h	myeloid_dendritic_cell	0.0900711	0.0800353	0.11274	0.470826
3h	naive_B_cell	0.323236	0.0941217	0.103336	0.620464
3h	neutrophil	0.177248	0.133554	0.117691	0.544768
3h	plasma_cell	0.0120077	0.0829497	0.0468527	0.4234
3h	plasmacytoid_dendritic_cell	0.198959	0.141589	0.09894	0.544768
6h	CD14_positive_monocyte	NA	0	0	NA
6h	CD16_positive_monocyte	NA	0	0	NA
6h	CD4_positive_alpha_beta_T_cell	0.0623659	0.025862	0.005955	0.470826
6h	CD56bright_natural_killer_cell	NA	0	0	NA
6h	CD56dim_natural_killer_cell	0.124713	0.165995	0.150727	0.494553
6h	CD8_positive_alpha_beta_T_cell	NA	0	0	NA
6h	MAST_cell	0.911251	0.181189	0.180538	0.952671
6h	basophil	0.266723	0.040817	0.025132	0.602541
6h	eosinophil	0.147729	0	0.0391157	0.544768
6h	gamma_delta_T_cell	NA	0	0	NA
6h	hematopoietic_progenitor	NA	0	0	NA
6h	macrophage_m0	0.19049	0.053831	0.0326423	0.544768
6h	macrophage_m1	NA	0	0	NA
6h	macrophage_m2	0.42265	0	0.0106567	0.63123
6h	memory_B_cell	0.239602	0	0.00161833	0.587171
6h	myeloid_dendritic_cell	0.276403	0.0906903	0.112625	0.611276
6h	naive_B_cell	0.700887	0.075229	0.0693273	0.782544
6h	neutrophil	0.996283	0.149871	0.149944	0.996942
6h	plasma_cell	0.996942	0.0792877	0.0793613	0.996942
6h	plasmacytoid_dendritic_cell	0.772392	0.137229	0.142356	0.837972
7d	CD14_positive_monocyte	NA	0	0	NA
7d	CD16_positive_monocyte	NA	0	0	NA
7d	CD4_positive_alpha_beta_T_cell	0.0303534	0.0392788	0.00442583	0.4234
7d	CD56bright_natural_killer_cell	NA	0	0	NA
7d	CD56dim_natural_killer_cell	0.0325447	0.121806	0.189908	0.4234
7d	CD8_positive_alpha_beta_T_cell	0.694929	0.000699333	0.000380667	0.782544
7d	MAST_cell	0.309813	0.181342	0.168344	0.620464
7d	basophil	0.565098	0.0489053	0.0402105	0.705054
7d	eosinophil	0.363217	0.00118217	0	0.63123
7d	gamma_delta_T_cell	NA	0	0	NA
7d	hematopoietic_progenitor	NA	0	0	NA
7d	macrophage_m0	0.226755	0.0731883	0.104803	0.579486
7d	macrophage_m1	0.363217	0.001487	0	0.63123
7d	macrophage_m2	0.647509	0.0310377	0.0241107	0.744635
7d	memory_B_cell	0.189298	0.00792667	0.030287	0.544768
7d	myeloid_dendritic_cell	0.0898086	0.0632453	0.0815907	0.470826
7d	naive_B_cell	0.24508	0.0822125	0.058317	0.587171
7d	neutrophil	0.0411309	0.139891	0.111038	0.470826
7d	plasma_cell	0.481394	0.0719267	0.0813898	0.675125
7d	plasmacytoid_dendritic_cell	0.0243082	0.13587	0.105195	0.4234

## Sheet: Blueprint
Timepoint	Cell_Type	P_Value	Mean_Reg	Mean_NR	Adjusted_P
0h	CD4.positive..alpha.beta.T.cell	0.797861	0.190509	0.196083	0.937132
0h	CD14.positive..CD16.negative.classical.monocyte	0.761237	0.0495257	0.047772	0.937132
0h	mature.neutrophil	0.113654	0.0897897	0.109221	0.878849
0h	cytotoxic.CD56.dim.natural.killer.cell	0.99561	0.139043	0.139163	0.99561
0h	memory.B.cell	0.0852872	0.236264	0.190993	0.863533
0h	CD38.negative.naive.B.cell	0.838121	0.0860343	0.0880933	0.937132
0h	macrophage	0.634342	0.0152807	0.0162253	0.937132
0h	memory.CD4.positive.alpha.beta.T.cell	0.526861	0.119016	0.129125	0.937132
0h	memory.CD8.positive.alpha.beta.T.cell	0.479576	0.074538	0.0833257	0.937132
12h	CD4.positive..alpha.beta.T.cell	0.727899	0.147899	0.139435	0.937132
12h	CD14.positive..CD16.negative.classical.monocyte	0.91455	0.0719267	0.0731103	0.962059
12h	mature.neutrophil	0.0327618	0.0957273	0.121616	0.836696
12h	cytotoxic.CD56.dim.natural.killer.cell	0.338693	0.127077	0.159548	0.937132
12h	memory.B.cell	0.315761	0.174412	0.206145	0.937132
12h	CD38.negative.naive.B.cell	0.688885	0.0846707	0.0803057	0.937132
12h	macrophage	0.121018	0.0176973	0.0154393	0.878849
12h	memory.CD4.positive.alpha.beta.T.cell	0.0741121	0.20657	0.120529	0.857583
12h	memory.CD8.positive.alpha.beta.T.cell	0.665351	0.0740193	0.0838717	0.937132
14d	CD4.positive..alpha.beta.T.cell	0.231294	0.1569	0.127935	0.937132
14d	CD14.positive..CD16.negative.classical.monocyte	0.774196	0.0573363	0.061777	0.937132
14d	mature.neutrophil	0.746694	0.0734387	0.0688523	0.937132
14d	cytotoxic.CD56.dim.natural.killer.cell	0.794181	0.173485	0.16556	0.937132
14d	memory.B.cell	0.498513	0.229293	0.239166	0.937132
14d	CD38.negative.naive.B.cell	0.55634	0.0995283	0.090907	0.937132
14d	macrophage	0.255713	0.021527	0.0312553	0.937132
14d	memory.CD4.positive.alpha.beta.T.cell	0.644412	0.133984	0.144195	0.937132
14d	memory.CD8.positive.alpha.beta.T.cell	0.620169	0.054507	0.070352	0.937132
21d	CD4.positive..alpha.beta.T.cell	0.841302	0.186936	0.196161	0.937132
21d	CD14.positive..CD16.negative.classical.monocyte	0.823212	0.0545683	0.051798	0.937132
21d	mature.neutrophil	0.447747	0.0758283	0.0838967	0.937132
21d	cytotoxic.CD56.dim.natural.killer.cell	0.130872	0.149494	0.136212	0.878849
21d	memory.B.cell	0.544005	0.215347	0.202746	0.937132
21d	CD38.negative.naive.B.cell	0.295947	0.088817	0.0789173	0.937132
21d	macrophage	0.467045	0.019212	0.0219623	0.937132
21d	memory.CD4.positive.alpha.beta.T.cell	0.721512	0.133347	0.139222	0.937132
21d	memory.CD8.positive.alpha.beta.T.cell	0.484378	0.0764497	0.089086	0.937132
24h	CD4.positive..alpha.beta.T.cell	0.601494	0.15584	0.137911	0.937132
24h	CD14.positive..CD16.negative.classical.monocyte	0.465422	0.0540393	0.0621297	0.937132
24h	mature.neutrophil	0.0445965	0.0914593	0.132793	0.836696
24h	cytotoxic.CD56.dim.natural.killer.cell	0.298948	0.156937	0.178489	0.937132
24h	memory.B.cell	0.603838	0.214943	0.195148	0.937132
24h	CD38.negative.naive.B.cell	0.830922	0.0811357	0.0767717	0.937132
24h	macrophage	0.832799	0.0123313	0.0127	0.937132
24h	memory.CD4.positive.alpha.beta.T.cell	0.808882	0.116149	0.119469	0.937132
24h	memory.CD8.positive.alpha.beta.T.cell	0.292279	0.117165	0.084588	0.937132
3d	CD4.positive..alpha.beta.T.cell	0.669732	0.196679	0.177981	0.937132
3d	CD14.positive..CD16.negative.classical.monocyte	0.667195	0.0630057	0.0587647	0.937132
3d	mature.neutrophil	0.389634	0.08511	0.099997	0.937132
3d	cytotoxic.CD56.dim.natural.killer.cell	0.238869	0.12258	0.162842	0.937132
3d	memory.B.cell	0.697807	0.20016	0.213188	0.937132
3d	CD38.negative.naive.B.cell	0.167073	0.0815573	0.0571117	0.902192
3d	macrophage	0.714308	0.016281	0.0174917	0.937132
3d	memory.CD4.positive.alpha.beta.T.cell	0.575528	0.153299	0.130324	0.937132
3d	memory.CD8.positive.alpha.beta.T.cell	0.975716	0.0813283	0.0822993	0.987912
3h	CD4.positive..alpha.beta.T.cell	0.148798	0.165942	0.118178	0.878849
3h	CD14.positive..CD16.negative.classical.monocyte	0.419741	0.0478883	0.0557153	0.937132
3h	mature.neutrophil	0.239262	0.0738723	0.097615	0.937132
3h	cytotoxic.CD56.dim.natural.killer.cell	0.566053	0.158055	0.170893	0.937132
3h	memory.B.cell	0.1519	0.248338	0.187062	0.878849
3h	CD38.negative.naive.B.cell	0.854548	0.0782713	0.0816423	0.937132
3h	macrophage	0.881203	0.0163877	0.0174433	0.951699
3h	memory.CD4.positive.alpha.beta.T.cell	0.0119566	0.122118	0.206987	0.484241
3h	memory.CD8.positive.alpha.beta.T.cell	0.555989	0.089129	0.064463	0.937132
6h	CD4.positive..alpha.beta.T.cell	0.856145	0.199117	0.205325	0.937132
6h	CD14.positive..CD16.negative.classical.monocyte	0.0717559	0.0422893	0.05227	0.857583
6h	mature.neutrophil	0.958097	0.0882403	0.089053	0.982353
6h	cytotoxic.CD56.dim.natural.killer.cell	0.471776	0.143147	0.156519	0.937132
6h	memory.B.cell	0.901169	0.222258	0.224389	0.960457
6h	CD38.negative.naive.B.cell	0.548802	0.0769723	0.066228	0.937132
6h	macrophage	0.547527	0.014016	0.0149683	0.937132
6h	memory.CD4.positive.alpha.beta.T.cell	0.597344	0.128388	0.109153	0.937132
6h	memory.CD8.positive.alpha.beta.T.cell	0.837081	0.085573	0.0820933	0.937132
7d	CD4.positive..alpha.beta.T.cell	0.0516479	0.185656	0.130036	0.836696
7d	CD14.positive..CD16.negative.classical.monocyte	0.00695579	0.0543987	0.0745532	0.484241
7d	mature.neutrophil	0.439807	0.0852322	0.0915757	0.937132
7d	cytotoxic.CD56.dim.natural.killer.cell	0.813828	0.145722	0.151903	0.937132
7d	memory.B.cell	0.527007	0.210275	0.226399	0.937132
7d	CD38.negative.naive.B.cell	0.221084	0.0820687	0.0665818	0.937132
7d	macrophage	0.758115	0.023379	0.0247338	0.937132
7d	memory.CD4.positive.alpha.beta.T.cell	0.935173	0.144986	0.143121	0.971141
7d	memory.CD8.positive.alpha.beta.T.cell	0.0979662	0.0682828	0.091096	0.878849

## Sheet: Tabula_species_blood
Timepoint	Cell_Type	P_Value	Mean_Reg	Mean_NR	Adjusted_P
0h	erythrocyte cd4-positive-alpha-beta memory t cell	0.387434	0.10139	0.127219	0.707618
0h	cd8-positive-alpha-beta cytokine secreting effector t cell	0.234701	0.0963953	0.071315	0.66168
0h	classical monocyte	0.117948	0.00358633	0.0315743	0.511106
0h	neutrophil	0.0707261	0.120067	0.100755	0.427096
0h	naïve b cell	NA	0	0	NA
0h	nk cell	0.853661	0.022949	0.0201757	0.948837
0h	memory b cell	0.480867	0.00933567	0.0259417	0.742186
0h	type I ink t cell	0.752287	0.005289	0.003732	0.911013
0h	cd141-positive myeloid dendritic cell	0.437015	0.0198043	0.00925933	0.715409
0h	cd8-positive-alpha-beta t cell	0.197341	0.0184983	0	0.628337
0h	plasma cell	0.77274	0.203876	0.195116	0.911013
0h	t cell	0.0545414	0.058593	0.0407777	0.388919
0h	platelet	0.228458	0	0.014546	0.66168
0h	naive thymus-derived cd4-positive-alpha-beta t cell	0.33295	0.0174803	0.0189833	0.707618
0h	non-classical monocyte	0.923281	0.031947	0.0307553	0.98658
0h	hematopoietic stem cell	0.934606	0.036652	0.03762	0.98658
0h	plasmacytoid dendritic cell	0.777212	0.016822	0.0178957	0.911013
0h	basophil	0.886748	0.02819	0.0294307	0.964573
0h	cd4-positive-alpha-beta t cell	0.865139	0.041957	0.0403633	0.955421
0h	monocyte	0.13047	0.00394133	0.0174193	0.524241
0h	plasmablast	NA	0	0	NA
0h	cd24 neutrophil	0.220128	0.00755433	0.0184437	0.657408
0h	nampt	NA	0	0	NA
0h	neutrophil.1	0.966586	0.0120983	0.0121667	0.993452
0h	myeloid progenitor	0.728484	0.121404	0.113673	0.909047
0h	macrophage	NA	0	0	NA
0h	granulocyte	0.945647	0.022171	0.0228393	0.98658
12h	erythrocyte cd4-positive-alpha-beta memory t cell	0.726585	0.106923	0.10003	0.909047
12h	cd8-positive-alpha-beta cytokine secreting effector t cell	0.003936	0.105659	0.0366727	0.1514
12h	classical monocyte	0.388962	0.007126	0.0177297	0.707618
12h	neutrophil	0.725467	0.138956	0.145627	0.909047
12h	naïve b cell	NA	0	0	NA
12h	nk cell	0.401331	0.0362177	0.0433857	0.707618
12h	memory b cell	0.311585	0.00918467	0.002475	0.707618
12h	type I ink t cell	0.42265	0.000348667	0	0.707618
12h	cd141-positive myeloid dendritic cell	0.607008	0.0227623	0.0280217	0.82308
12h	cd8-positive-alpha-beta t cell	0.29692	0.00816433	0.00125567	0.707618
12h	plasma cell	0.0177112	0.165743	0.0597523	0.260343
12h	t cell	0.0399736	0.0606403	0.036145	0.333371
12h	platelet	0.0592384	0.00988	0.114167	0.409115
12h	naive thymus-derived cd4-positive-alpha-beta t cell	0.132839	0.017739	0.0111447	0.524241
12h	non-classical monocyte	0.142806	0.0325367	0.018185	0.526002
12h	hematopoietic stem cell	0.497851	0.0320387	0.0220093	0.753179
12h	plasmacytoid dendritic cell	0.167776	0.0237303	0.00935233	0.594207
12h	basophil	0.196066	0.0132577	0.000314333	0.628337
12h	cd4-positive-alpha-beta t cell	0.788909	0.0626513	0.070577	0.917625
12h	monocyte	0.0673405	0	0.0441103	0.425207
12h	plasmablast	NA	0	0	NA
12h	cd24 neutrophil	0.42265	0.005351	0	0.707618
12h	nampt	0.16638	0	0.00557533	0.594207
12h	neutrophil.1	0.112227	0.0279353	0.0704163	0.506166
12h	myeloid progenitor	0.820597	0.08772	0.0775233	0.932976
12h	macrophage	0.340756	0	0.0794993	0.707618
12h	granulocyte	0.012691	0.0254347	0.00603133	0.223295
14d	erythrocyte cd4-positive-alpha-beta memory t cell	0.536637	0.0720163	0.0660453	0.78514
14d	cd8-positive-alpha-beta cytokine secreting effector t cell	0.0799261	0.0836077	0.0453443	0.452915
14d	classical monocyte	0.287972	0.00755733	0.028795	0.707618
14d	neutrophil	0.809351	0.127896	0.135256	0.92677
14d	naïve b cell	0.886289	0.0107447	0.009016	0.964573
14d	nk cell	0.240695	0.031004	0.0198673	0.664921
14d	memory b cell	0.295133	0.002447	0.012198	0.707618
14d	type I ink t cell	0.36617	0	0.00699167	0.707618
14d	cd141-positive myeloid dendritic cell	0.73989	0.00723467	0.0106287	0.909047
14d	cd8-positive-alpha-beta t cell	0.42265	0	0.00642	0.707618
14d	plasma cell	0.0715047	0.146645	0.081809	0.427096
14d	t cell	0.280757	0.0803093	0.068466	0.707618
14d	platelet	0.42265	0	0.0176347	0.707618
14d	naive thymus-derived cd4-positive-alpha-beta t cell	0.779101	0.020612	0.018188	0.911013
14d	non-classical monocyte	0.441611	0.0303217	0.0201147	0.717618
14d	hematopoietic stem cell	0.129028	0.0249883	0.044817	0.524241
14d	plasmacytoid dendritic cell	0.617189	0.00908567	0.0135923	0.831699
14d	basophil	0.986251	0.044802	0.045056	0.993452
14d	cd4-positive-alpha-beta t cell	0.435819	0.0530673	0.0405973	0.715409
14d	monocyte	0.278204	0.009416	0.027785	0.707618
14d	plasmablast	NA	0	0	NA
14d	cd24 neutrophil	0.42265	0.002073	0	0.707618
14d	nampt	NA	0	0	NA
14d	neutrophil.1	0.554008	0.0248403	0.0185843	0.792276
14d	myeloid progenitor	0.705678	0.189638	0.158173	0.907286
14d	macrophage	0.42265	0	0.090914	0.707618
14d	granulocyte	0.492094	0.0216923	0.013706	0.750019
21d	erythrocyte cd4-positive-alpha-beta memory t cell	0.140619	0.0497113	0.0858613	0.526002
21d	cd8-positive-alpha-beta cytokine secreting effector t cell	0.976041	0.0780937	0.0775883	0.993452
21d	classical monocyte	0.233611	0	0.005936	0.66168
21d	neutrophil	0.568759	0.132047	0.12096	0.795543
21d	naïve b cell	NA	0	0	NA
21d	nk cell	0.990972	0.0236077	0.0237607	0.993452
21d	memory b cell	0.276341	0	0.0178147	0.707618
21d	type I ink t cell	0.474197	0.000955	0.00766733	0.742186
21d	cd141-positive myeloid dendritic cell	0.949934	0.0223713	0.0214293	0.98658
21d	cd8-positive-alpha-beta t cell	0.42265	6.13333e-05	0	0.707618
21d	plasma cell	0.854383	0.153039	0.148126	0.948837
21d	t cell	0.127967	0.082682	0.067382	0.524241
21d	platelet	NA	0	0	NA
21d	naive thymus-derived cd4-positive-alpha-beta t cell	0.669252	0.017604	0.0189887	0.875176
21d	non-classical monocyte	0.475167	0.021399	0.0410993	0.742186
21d	hematopoietic stem cell	0.236528	0.0166883	0.050504	0.66168
21d	plasmacytoid dendritic cell	0.0234026	7.73333e-05	0.014086	0.275515
21d	basophil	0.00854758	0.052883	0.0282147	0.209891
21d	cd4-positive-alpha-beta t cell	0.7404	0.050706	0.044488	0.909047
21d	monocyte	0.542551	0.0137367	0.0209083	0.78514
21d	plasmablast	NA	0	0	NA
21d	cd24 neutrophil	0.42265	2.93333e-05	0	0.707618
21d	nampt	NA	0	0	NA
21d	neutrophil.1	0.950867	0.0125057	0.012648	0.98658
21d	myeloid progenitor	0.456605	0.202663	0.174445	0.736568
21d	macrophage	0.42265	0.0558647	0	0.707618
21d	granulocyte	0.588808	0.013275	0.0180923	0.818407
24h	erythrocyte cd4-positive-alpha-beta memory t cell	0.508699	0.07913	0.0691913	0.759612
24h	cd8-positive-alpha-beta cytokine secreting effector t cell	0.0203193	0.101665	0.0348663	0.264152
24h	classical monocyte	0.710229	0.00375667	0.002712	0.907286
24h	neutrophil	0.325543	0.100951	0.139462	0.707618
24h	naïve b cell	0.28682	0.005409	0	0.707618
24h	nk cell	0.516613	0.03117	0.0418767	0.762484
24h	memory b cell	0.251081	0.0163877	0	0.673555
24h	type I ink t cell	0.42265	0	0.00169233	0.707618
24h	cd141-positive myeloid dendritic cell	0.0085067	0.00430933	0.044421	0.209891
24h	cd8-positive-alpha-beta t cell	0.00523979	0.01074	0	0.165428
24h	plasma cell	0.00272533	0.181028	0.068213	0.150574
24h	t cell	0.062165	0.0704337	0.047587	0.40993
24h	platelet	0.100512	0.0333877	0.09597	0.462776
24h	naive thymus-derived cd4-positive-alpha-beta t cell	0.138693	0.0158667	0.0125413	0.526002
24h	non-classical monocyte	0.704966	0.017856	0.0160347	0.907286
24h	hematopoietic stem cell	0.0264192	0.0478427	0.0102497	0.275515
24h	plasmacytoid dendritic cell	0.0929535	0.00969667	0.00122733	0.462776
24h	basophil	0.352987	0.032472	0.00979967	0.707618
24h	cd4-positive-alpha-beta t cell	0.341044	0.0805383	0.0522787	0.707618
24h	monocyte	0.0127888	0.0118123	0.0630527	0.223295
24h	plasmablast	NA	0	0	NA
24h	cd24 neutrophil	NA	0	0	NA
24h	nampt	0.172708	0	0.00378733	0.594207
24h	neutrophil.1	0.0274492	0.0289067	0.0606883	0.275515
24h	myeloid progenitor	0.993452	0.0856053	0.0854973	0.993452
24h	macrophage	0.232234	0	0.13812	0.66168
24h	granulocyte	0.297842	0.031034	0.000732333	0.707618
3d	erythrocyte cd4-positive-alpha-beta memory t cell	0.0959819	0.0865927	0.0579397	0.462776
3d	cd8-positive-alpha-beta cytokine secreting effector t cell	0.0266595	0.0940453	0.0511947	0.275515
3d	classical monocyte	0.901246	0.0155047	0.013747	0.971588
3d	neutrophil	0.983456	0.119324	0.118936	0.993452
3d	naïve b cell	0.395503	0.029888	0.008893	0.707618
3d	nk cell	0.0452801	0.0290697	0.00956733	0.35739
3d	memory b cell	0.00411041	0.0217463	0.00176033	0.1514
3d	type I ink t cell	0.517523	0.001891	0.00875967	0.762484
3d	cd141-positive myeloid dendritic cell	0.0181621	0.00317733	0.0269983	0.260343
3d	cd8-positive-alpha-beta t cell	0.42265	0	0.002228	0.707618
3d	plasma cell	0.304226	0.176336	0.129756	0.707618
3d	t cell	0.971595	0.0719077	0.072341	0.993452
3d	platelet	0.315478	0.004605	0.0150517	0.707618
3d	naive thymus-derived cd4-positive-alpha-beta t cell	0.180444	0.0176737	0.0136377	0.595194
3d	non-classical monocyte	0.0852929	0.0309653	0.0602363	0.45975
3d	hematopoietic stem cell	0.543559	0.0326837	0.0439393	0.78514
3d	plasmacytoid dendritic cell	0.0334528	0.0240937	0.00375433	0.308044
3d	basophil	0.890375	0.018022	0.0193153	0.964573
3d	cd4-positive-alpha-beta t cell	0.433873	0.0882783	0.0591783	0.715409
3d	monocyte	0.013135	0.012823	0.0596447	0.223295
3d	plasmablast	NA	0	0	NA
3d	cd24 neutrophil	0.624739	0.00570133	0.0135113	0.833242
3d	nampt	0.201526	0	0.000839333	0.628337
3d	neutrophil.1	0.11561	0.020547	0.0306267	0.510995
3d	myeloid progenitor	0.0939121	0.056824	0.140108	0.462776
3d	macrophage	0.42265	0.021028	0	0.707618
3d	granulocyte	0.170328	0.0172717	0.038036	0.594207
3h	erythrocyte cd4-positive-alpha-beta memory t cell	0.559254	0.0725527	0.0625937	0.792276
3h	cd8-positive-alpha-beta cytokine secreting effector t cell	0.830263	0.0737963	0.0696203	0.936164
3h	classical monocyte	NA	0	0	NA
3h	neutrophil	0.796538	0.122784	0.115451	0.919924
3h	naïve b cell	0.42265	0.000720333	0	0.707618
3h	nk cell	0.9308	0.0198027	0.01872	0.98658
3h	memory b cell	0.721502	0.005293	0.002932	0.909047
3h	type I ink t cell	0.312493	0.00779367	0.002606	0.707618
3h	cd141-positive myeloid dendritic cell	0.132736	0.013877	0.00376067	0.524241
3h	cd8-positive-alpha-beta t cell	0.0630661	0.0199753	0.003642	0.40993
3h	plasma cell	0.374519	0.139264	0.185715	0.707618
3h	t cell	0.0781479	0.043472	0.017402	0.452915
3h	platelet	0.089556	0.01721	0.091848	0.462776
3h	naive thymus-derived cd4-positive-alpha-beta t cell	0.305198	0.010761	0.0138733	0.707618
3h	non-classical monocyte	0.763323	0.0394853	0.036007	0.911013
3h	hematopoietic stem cell	0.372082	0.0133663	0.028807	0.707618
3h	plasmacytoid dendritic cell	0.75291	0.014006	0.01012	0.911013
3h	basophil	0.593066	0.0130133	0.0175437	0.819172
3h	cd4-positive-alpha-beta t cell	0.322602	0.0365687	0.0561307	0.707618
3h	monocyte	0.79921	0.00485433	0.00326333	0.919924
3h	plasmablast	NA	0	0	NA
3h	cd24 neutrophil	0.356127	0	0.0233177	0.707618
3h	nampt	NA	0	0	NA
3h	neutrophil.1	0.0848452	0.006698	0.00176067	0.45975
3h	myeloid progenitor	0.945309	0.0979237	0.100311	0.98658
3h	macrophage	0.662972	0.213433	0.130642	0.872124
3h	granulocyte	0.357796	0.01335	0.003932	0.707618
6h	erythrocyte cd4-positive-alpha-beta memory t cell	0.759823	0.064618	0.0596143	0.911013
6h	cd8-positive-alpha-beta cytokine secreting effector t cell	0.363647	0.0936083	0.0717117	0.707618
6h	classical monocyte	0.765568	0.014702	0.011436	0.911013
6h	neutrophil	0.778063	0.149711	0.143066	0.911013
6h	naïve b cell	0.600546	0.002837	0.00775467	0.82308
6h	nk cell	0.851602	0.0497637	0.0538267	0.948837
6h	memory b cell	0.408064	0.0141743	0.00413567	0.707618
6h	type I ink t cell	0.250505	0.00162233	0.010729	0.673555
6h	cd141-positive myeloid dendritic cell	0.0188484	0.006463	0.0410077	0.260343
6h	cd8-positive-alpha-beta t cell	0.356137	0.0125267	0	0.707618
6h	plasma cell	0.0407286	0.184838	0.092546	0.333371
6h	t cell	0.0286735	0.061256	0.0386043	0.275515
6h	platelet	0.0396745	0	0.0713803	0.333371
6h	naive thymus-derived cd4-positive-alpha-beta t cell	0.177455	0.0135727	0.0112013	0.594207
6h	non-classical monocyte	0.625874	0.033713	0.028894	0.833242
6h	hematopoietic stem cell	0.177136	0.029814	0.0149643	0.594207
6h	plasmacytoid dendritic cell	0.733229	0.0109923	0.0133967	0.909047
6h	basophil	0.607068	0.0183877	0.014468	0.82308
6h	cd4-positive-alpha-beta t cell	0.371206	0.0645987	0.0544907	0.707618
6h	monocyte	0.139695	0.0154277	0.0428593	0.526002
6h	plasmablast	NA	0	0	NA
6h	cd24 neutrophil	0.470969	0.00921667	0.001081	0.742186
6h	nampt	NA	0	0	NA
6h	neutrophil.1	0.099117	0.022416	0.0298703	0.462776
6h	myeloid progenitor	0.556218	0.105804	0.0978117	0.792276
6h	macrophage	0.42265	0	0.0596953	0.707618
6h	granulocyte	0.477435	0.0199367	0.0254543	0.742186
7d	erythrocyte cd4-positive-alpha-beta memory t cell	0.00183893	0.086234	0.045784	0.150574
7d	cd8-positive-alpha-beta cytokine secreting effector t cell	0.0130626	0.0875673	0.0552248	0.223295
7d	classical monocyte	0.823214	0.0126558	0.0103455	0.932976
7d	neutrophil	0.3435	0.122897	0.101676	0.707618
7d	naïve b cell	0.201864	0.0190453	0.000606333	0.628337
7d	nk cell	0.933876	0.0186997	0.0193915	0.98658
7d	memory b cell	0.374577	0.0166813	0.0094925	0.707618
7d	type I ink t cell	0.500983	0.0082815	0.0151095	0.753179
7d	cd141-positive myeloid dendritic cell	0.0263344	0.00381533	0.0264438	0.275515
7d	cd8-positive-alpha-beta t cell	0.252964	0	0.0297858	0.673555
7d	plasma cell	0.00216659	0.142324	0.0895143	0.150574
7d	t cell	0.564289	0.0796225	0.0699997	0.794317
7d	platelet	0.211163	0	0.0425708	0.648152
7d	naive thymus-derived cd4-positive-alpha-beta t cell	0.00230289	0.0202698	0.0150017	0.150574
7d	non-classical monocyte	0.983573	0.0487155	0.0490583	0.993452
7d	hematopoietic stem cell	0.0545542	0.0291642	0.0604553	0.388919
7d	plasmacytoid dendritic cell	0.0994982	0.0160202	0.00374267	0.462776
7d	basophil	0.651697	0.0333037	0.0291318	0.862425
7d	cd4-positive-alpha-beta t cell	0.709616	0.0508332	0.0463587	0.907286
7d	monocyte	0.0516553	0.0238275	0.0661582	0.388919
7d	plasmablast	NA	0	0	NA
7d	cd24 neutrophil	0.217801	0.00231733	0.0231073	0.657408
7d	nampt	NA	0	0	NA
7d	neutrophil.1	0.483596	0.01895	0.0166185	0.742186
7d	myeloid progenitor	0.868958	0.127101	0.121091	0.955421
7d	macrophage	0.363217	0	0.004061	0.707618
7d	granulocyte	0.46199	0.0316725	0.0492708	0.739854
