# Supplementary material for: Transcriptomic landscape around wound bed defines regenerative versus non-regenerative outcomes in mouse digit amputation
Source: PLoS Comput Biol. 2025 Apr 9;21(4):e1012997. doi: 10.1371/journal.pcbi.1012997 (PMC12011309; doi:10.1371/journal.pcbi.1012997)
Supplement: S1 File — (PY) [file pcbi.1012997.s005.py]

# List of Python Codes: (1) Feature selection via random forest regression model; (2) Deep learning model to predict amputation level and post-amputation Time
 

# Feature Selection
import numpy as np
import pandas as pd
from sklearn.model_selection import KFold
from sklearn.ensemble import RandomForestRegressor


# Reading the data from the file into a DataFrame
data_df = pd.read_csv("../4_scaled_log10_with_sample_order.txt", sep="\t")
print(data_df.head())

gene_dict = {}

for index, row in data_df.iterrows():
    gene_dict[row['Gene']] = row[1:].tolist()

#print(gene_dict)

feature_df = pd.read_csv("../1_sample_to_features.txt", sep="\t")
print(feature_df.head())
sample_ids = feature_df['Sample']

X = pd.DataFrame(gene_dict)
y1 = feature_df['Time.hours']
y2 = feature_df['Amputation.Level']

############# Create the model (data --> time)
regressor = RandomForestRegressor(n_estimators=100, random_state=0)

# K-fold cross-validation
kf = KFold(n_splits=5, shuffle=True, random_state=0)

# Fit model to get feature importances
regressor.fit(X, y1)
feature_importances = regressor.feature_importances_

print("Feature Importances:")
out_matrix=[]
for feature, importance in zip(X.columns, feature_importances):
    print(f"{feature}: {importance}")
    out_matrix.append([float(importance),feature])

out_matrix.sort()
out_matrix.reverse()


outfile=open('RF_Feature_Importance_Time.txt','w')
header='Gene'+'\t'+'Important'+'\t'+'Cumulative_Contribution'+'\n'
outfile.write(header)

CDS=float(0)
for i,j in out_matrix:
    CDS=CDS+i
    outfile.write(j+'\t'+str(i)+'\t'+str(CDS)+'\n')

outfile.close()


# Prepare to collect predictions and actual values
predictions = []
actuals = []
sample_ids_collected = []

# K-fold cross-validation, manually iterating over each fold
for train_index, test_index in kf.split(X):
    X_train, X_test = X.iloc[train_index], X.iloc[test_index]
    y_train, y_test = y1.iloc[train_index], y1.iloc[test_index]
    sample_ids_test = sample_ids.iloc[test_index]  # Collect sample IDs for test set
    regressor.fit(X_train, y_train)
    y_pred = regressor.predict(X_test)
    predictions.extend(y_pred)
    actuals.extend(y_test)
    sample_ids_collected.extend(sample_ids_test)

outfile=open('RF_Actual_and_Predicted_Time.txt','w')
header='SampleID'+'\t'+'Actual.Time'+'\t'+'Predicted.Time'+'\n'
outfile.write(header)
for k,i,j in zip(sample_ids_collected,actuals,predictions):
    outfile.write(k+'\t'+str(i)+'\t'+str(j)+'\n')

outfile.close()


############# Create the model (data --> amputation level)
regressor = RandomForestRegressor(n_estimators=100, random_state=0)

# K-fold cross-validation
kf = KFold(n_splits=5, shuffle=True, random_state=0)

# Fit model to get feature importances
regressor.fit(X, y2)
feature_importances = regressor.feature_importances_

print("Feature Importances:")
out_matrix=[]
for feature, importance in zip(X.columns, feature_importances):
    print(f"{feature}: {importance}")
    out_matrix.append([float(importance),feature])

out_matrix.sort()
out_matrix.reverse()

outfile=open('RF_Feature_Importance_AmputationLevel.txt','w')
header='Gene'+'\t'+'Important'+'\t'+'Cumulative_Contribution'+'\n'
outfile.write(header)

CDS=float(0)
for i,j in out_matrix:
    CDS=CDS+i
    outfile.write(j+'\t'+str(i)+'\t'+str(CDS)+'\n')

outfile.close()


# Prepare to collect predictions and actual values
predictions = []
actuals = []
sample_ids_collected = []

# K-fold cross-validation, manually iterating over each fold
for train_index, test_index in kf.split(X):
    X_train, X_test = X.iloc[train_index], X.iloc[test_index]
    y_train, y_test = y2.iloc[train_index], y2.iloc[test_index]
    sample_ids_test = sample_ids.iloc[test_index]  # Collect sample IDs for test set
    regressor.fit(X_train, y_train)
    y_pred = regressor.predict(X_test)
    predictions.extend(y_pred)
    actuals.extend(y_test)
    sample_ids_collected.extend(sample_ids_test)

outfile=open('RF_Actual_and_Predicted_AmputationLevel.txt','w')
header='SampleID'+'\t'+'Actual.Level'+'\t'+'Predicted.Level'+'\n'
outfile.write(header)
for k,i,j in zip(sample_ids_collected,actuals,predictions):
    outfile.write(k+'\t'+str(i)+'\t'+str(j)+'\n')

outfile.close()


# Deep Learning Python Codes

import numpy as np
import pandas as pd
import tensorflow as tf
from tensorflow.keras.models import Sequential
from tensorflow.keras.layers import Dense
from sklearn.model_selection import KFold
from plotnine import ggplot, aes, geom_point, labs, theme, ggtitle, ggsave, theme_minimal
from scipy.stats import spearmanr

# Reading the data from the file into a DataFrame
data_df = pd.read_csv("Screened_scaled_log10_with_sample_order.txt", sep="\t")
print(data_df.head())

feature_df = pd.read_csv("Sample_to_features_plus_Time_Rank.txt", sep="\t")
print(feature_df.head())
sample_ids = feature_df['Sample']

#
X = data_df.drop('Gene', axis=1).T  # Features and transpose
print(X.head())
print(X.shape)

Y = feature_df[['Time.Rank', 'Amputation.Level']]

kfold = KFold(n_splits=5, shuffle=True, random_state=42)

# Model configuration in a function for reusability
def create_model():
    model = Sequential([
        Dense(128, activation='relu', input_shape=(249,)),  # Adjust the input_shape based on your feature count
        Dense(64, activation='relu'),
        Dense(2, activation='linear')  # Output layer for two regression outputs
    ])
    model.compile(optimizer='adam', loss='mse')
    return model

# Initialize an empty DataFrame to store results
results_df = pd.DataFrame()

# K-Fold Cross Validation model evaluation
fold_no = 1
for train_index, test_index in kfold.split(X):
    X_train, X_test = X.iloc[train_index], X.iloc[test_index]
    Y_train, Y_test = Y.iloc[train_index], Y.iloc[test_index]
    model = create_model()
    print(f'Training model for fold {fold_no}...')
    model.fit(X_train, Y_train, epochs=50, batch_size=10, verbose=1)
    # Predicting the outcomes for the test set
    Y_pred = model.predict(X_test)
    scores = model.evaluate(X_test, Y_test, verbose=0)
    print(f'Score for fold {fold_no}: {model.metrics_names[0]} of {scores:.4f}')
    
    # Combining sample IDs, actual, and predicted values into a DataFrame
    temp_df = pd.DataFrame(np.hstack((sample_ids[test_index].values[:, None], Y_test, Y_pred)),
                           columns=['Sample ID', 'Actual.Time.Rank', 'Actual.Amputation.Level', 'Predicted.Time.Rank', 'Predicted.Amputation.Level'])
    temp_df['Fold'] = fold_no
    results_df = pd.concat([results_df, temp_df], ignore_index=True)
    
    fold_no += 1

# Saving the results to a CSV file
results_df.to_csv("1_KFold_Cross_Validation.txt", sep='\t', index=False)

# Calculating Spearman's rho for both plots
rho_time, _ = spearmanr(results_df['Actual.Time.Rank'], results_df['Predicted.Time.Rank'])
rho_amputation, _ = spearmanr(results_df['Actual.Amputation.Level'], results_df['Predicted.Amputation.Level'])

outfile=open('1_Rho_values.txt','w')
outfile.write('Rho_Time:'+str(rho_time)+'\t'+'Rho_Amputation:'+'\t'+str(rho_amputation)+'\n')
outfile.close()
